# Supplementary material for: A molecularly defined basalo-prefrontal-thalamic circuit regulates sensory and affective dimensions of pain in male mice
Source: Nat Commun. 2026 Jan 29;17:2134. doi: 10.1038/s41467-026-69001-2 (PMC12957525; doi:10.1038/s41467-026-69001-2)
Supplement: Supplementary file 4 — Source Data [file 41467_2026_69001_MOESM4_ESM.xlsx]

## Sheet: Fig. 1
	Fig. 1a							Fig. 1b							Fig. 1c				Fig. 1d					Fig. 1e				Fig. 1f				Fig. 1g				Fig. 1i
	Among CTB+ cells			Among Foxp2+ cells				Among CTB+ cells			Among Foxp2+ cells				Among Foxp2+ cells				Among Foxp2+ cells					Among Foxp2+ cells				Among Foxp2+ cells				Among Foxp2+ cells				Normalized intensity
	Foxp2+	Foxp2-		CTB+	CTB-			Foxp2+	Foxp2-		CTB+	CTB-			Slc17a7+	Gad1+			Etv1+	Ctgf+	None			Oprk1+	Oprk1-			Pou3f1+	Pou3f1-			Tshz2+	Tshz2-			Str	NAc	PTN	PVT	MD	VM	Re	HPC	AMY	PAG
	92.3902	7.60976		86.8011	13.1989			2.85714	97.1429		0.97561	99.0244			96.4444	1.38095			11.3367	2.19966	86.4636			2.39526	97.6047			1.0989	98.9011			6.49351	93.5065			0.129428	0.00703	1	0.135513	0.872097	0.72966	0.32065	0.010157	0.009409	0.04389
	92.7466	7.25338		94.3898	5.61024			4.5045	95.4955		1.63399	98.366			93.038	1.26582			11.3269	6.14887	82.5243			1.66667	98.3333			1.31579	98.6842			4.58015	95.4198			0.161117	0.037204	1	0.156104	0.685645	0.522638	0.369112	0.012748	0.04888	0.058041
	89.5575	10.4425		89.7959	10.2041			5.83333	94.1667		1.16667	98.8333			97.4359	0.854701			8.55615	1.60428	89.8396			3.94118	96.0588			1.96078	98.0392			4.10959	95.8904			0.214964	0.030786	0.760752	0.15142	1	0.8668	0.32864	0.00207	0.012468	0.040532

## Sheet: Fig. 2
	Fig. 2f				Fig. 2g					Fig. 2j					Fig. 2k					Fig. 2m					Fig. 2m					Fig. 2q				Fig. 2r
	BL	Pinch			Increase	Decrease	n.s.			BL	Phase 1	Phase 2			Increase	Decrease	n.s.			BL	CFA D1	CFA D7			BL	CFA D1	CFA D7			BL	CFA D1			BL	CFA D7
	1	0			15.0502	80.9365	4.0134			8.6	0	2.73333			51.3986	30.9441	17.6573			0.0432	0.0563	0.0443			0.751017	0.450239	0.832627			0.751017	0.450239			0.751017	0.832627
	4.5	0								2.6	0	4.8								0.1252	0.0992	0.0925			0.563263	2.19492	0.185028			0.563263	2.19492			0.563263	0.185028
	0.5	0								2.8	0	0.866667								0.1985	0.1675	0.1376			2.81631	2.42004	0.693856			2.81631	2.42004			2.81631	0.693856
	1	0								2	0	0.6								0.2503	0.1675	0.1388			5.3197	4.84007	0.693856			5.3197	4.84007			5.3197	0.693856
	13.5	0								6.8	0	2.53333								0.2686	0.1688	0.1519			1.68979	1.51956	1.24894			1.68979	1.51956			1.68979	1.24894
	0	0								0.8	0	0.133333								0.2978	0.1688	0.1773			2.0653	0.619079	0.78637			2.0653	0.619079			2.0653	0.78637
	2	19								0.4	0	0.066667								0.3474	0.2251	0.2531			2.37822	1.06932	0.878884			2.37822	1.06932			2.37822	0.878884
	0	0								5.6	0	1.53333								0.3755	0.2814	0.2659			1.00136	1.06932	3.70056			1.00136	1.06932			1.00136	3.70056
	8.5	2								3.4	0	1.46667								0.3761	0.2814	0.2659			3.06665	4.10843	1.80402			3.06665	4.10843			3.06665	1.80402
	0.5	0								14	0	6.73333								0.397	0.2975	0.3701			5.06937	5.85311	0.231285			5.06937	5.85311			5.06937	0.231285
	0.5	0								1.8	0	0.466667								0.4467	0.2975	0.3989			10.3265	7.37267	11.6105			10.3265	7.37267			10.3265	11.6105
	5.5	1								5.4	0	3.26667								0.4836	0.2975	0.4265			4.81903	2.64515	3.51553			4.81903	2.64515			4.81903	3.51553
	6	1								0.8	0	1.6								0.5006	0.3057	0.4432			0.312924	0.22512	0.046257			0.312924	0.22512			0.312924	0.046257
	2	2								4.8	0	2.4								0.5569	0.3377	0.5044			6.40252	4.97022	1.80081			6.40252	4.97022			6.40252	1.80081
	8	6								2.4	0	0								0.5632	0.3909	0.5044			1.68748	1.1169	1.65864			1.68748	1.1169			1.68748	1.65864
	5	2								4.6	0	3.73333								0.5632	0.394	0.5062			0.297791	0.446761	0.473896			0.297791	0.446761			0.297791	0.473896
	3.5	0								0.8	0	1.6								0.6448	0.4463	0.5762			9.97601	10.108	5.35503			9.97601	10.108			9.97601	5.35503
	3	26								0.6	0	0.133333								0.6683	0.4463	0.6014			2.58086	3.18317	0.663455			2.58086	3.18317			2.58086	0.663455
	3	0								2.2	0	0								0.6948	0.4604	0.6161			2.03491	0.949367	0.758234			2.03491	0.949367			2.03491	0.758234
	0	0								0.8	0	0.466667								0.724	0.4604	0.6476			1.29043	1.06106	3.22249			1.29043	1.06106			1.29043	3.22249
	0	0								0.2	0	0.266667								0.7444	0.489	0.6581			3.02755	2.01042	1.04257			3.02755	2.01042			3.02755	1.04257
	0.5	0								0.4	0	1.13333								0.7509	0.5026	0.6581			5.31061	4.07669	1.56386			5.31061	4.07669			5.31061	1.56386
	10	8								1.6	0	1.06667								0.7509	0.5116	0.6635			2.3327	2.62472	1.75342			2.3327	2.62472			2.3327	1.75342
	0	0								0.8	0	0.066667								0.8059	0.5455	0.6648			2.43196	0.502606	0.521286			2.43196	0.502606			2.43196	0.521286
	6.5	2								5.2	0	0.2								0.8437	0.5455	0.6939			1.93564	1.06106	2.08514			1.93564	1.06106			1.93564	2.08514
	1.5	23								1.6	0	1.06667								0.8597	0.5455	0.7087			3.87129	3.01564	1.70603			3.87129	3.01564			3.87129	1.70603
	8	0								6.8	0	0								0.8643	0.5585	0.7109			3.47423	2.95979	5.97109			3.47423	2.95979			3.47423	5.97109
	2.5	13								0.8	0	0.866667								0.8911	0.5585	0.7402			5.45951	2.51303	4.35984			5.45951	2.51303			5.45951	4.35984
	1	6								1	0	0								0.9075	0.5585	0.7402			3.72239	3.57409	0.710844			3.72239	3.57409			3.72239	0.710844
	0.5	0								0.2	0	2.13333								0.9134	0.5628	0.7535			2.3327	4.13254	2.03775			2.3327	4.13254			2.3327	2.03775
	6.5	11								6.2	0	3.33333								0.9134	0.6113	0.7594			2.43196	0.279226	0.331727			2.43196	0.279226			2.43196	0.331727
	0	0								0.2	0	9								0.9134	0.6139	0.7795			3.2757	1.78704	0.616065			3.2757	1.78704			3.2757	0.616065
	5	0								0	0	1.53333								0.9134	0.6447	0.7864			11.6604	7.68659	9.41534			11.6604	7.68659			11.6604	9.41534
	1	0								0.8	0	9								0.9468	0.6447	0.8057			1.02096	2.47954	0.759301			1.02096	2.47954			1.02096	0.759301
	4	0								0.8	0	6.46667								0.9671	0.6447	0.81			2.20312	2.82668	1.56922			2.20312	2.82668			2.20312	1.56922
	0.5	0								0.2	0	0								0.9926	0.6447	0.8327			7.68404	8.38086	5.97317			7.68404	8.38086			7.68404	5.97317
	0	13								0	0	0								0.9926	0.6651	0.8327			5.15852	5.60377	5.92255			5.15852	5.60377			5.15852	5.92255
	0	3								0.4	0	7.93333								1.0013	0.6754	0.8531			1.88071	2.08282	0.809922			1.88071	2.08282			1.88071	0.809922
	8.5	8								1.2	0	2.6								1.0025	0.6754	0.8606			3.81515	2.97545	2.37914			3.81515	2.97545			3.81515	2.37914
	4	5								1.2	0	0.466667								1.0025	0.7162	0.8606			2.36432	2.03323	0.809922			2.36432	2.03323			2.36432	0.809922
	7	20								0.2	0	0.133333								1.0025	0.726	0.879			3.70768	4.364	1.92356			3.70768	4.364			3.70768	1.92356
	4.5	5								0.8	0	7.93333								1.0209	0.7336	0.879			0.967222	0.892636	0.303721			0.967222	0.892636			0.967222	0.303721
	0	0								0.6	0	0								1.0372	0.7439	0.879			5.9108	4.364	3.49279			5.9108	4.364			5.9108	3.49279
	5.5	3								3.6	0	0.466667								1.0746	0.7935	0.9112			1.02096	0.595091	0.860542			1.02096	0.595091			1.02096	0.860542
	0.5	0								1.4	0	0.6								1.1264	0.7935	0.9479			4.24503	3.22341	2.531			4.24503	3.22341			4.24503	2.531
	5	0								1	0	1.4								1.1283	0.7947	0.9479			4.83611	3.37218	2.37914			4.83611	3.37218			4.83611	2.37914
	4	0								0	0	3								1.1283	0.8186	0.9629			6.82429	4.41359	4.70767			6.82429	4.41359			6.82429	4.70767
	2.5	0								0	0	0.4								1.1821	0.8186	0.9751			1.28963	0.247954	1.97418			1.28963	0.247954			1.28963	1.97418
	10.5	0								6	0	2.2								1.1821	0.8377	1.0087			0.053735	1.48773	1.92356			0.053735	1.48773			0.053735	1.92356
	7	0								11	0	3.53333								1.2253	0.8377	1.0125			0.429876	0	0.2531			0.429876	0			0.429876	0.2531
	4.5	0								6.2	0	4.6								1.2407	0.8442	1.0427			1.5583	2.23159	0.607441			1.5583	2.23159			1.5583	0.607441
	1	0								0.2	0	5.06667								1.2903	0.8697	1.0427			0.698549	2.23159	1.36674			0.698549	2.23159			0.698549	1.36674
	0.5	0								2.4	0	1.8								1.2903	0.8926	1.064			1.82698	2.7275	2.32852			1.82698	2.7275			1.82698	2.32852
	4.5	0								8.4	0	0.866667								1.2965	0.8935	1.064			0.913487	1.091	1.56922			0.913487	1.091			0.913487	1.56922
	3	0								31.8	0	4.2								1.3141	0.9422	1.1081			0.483611	1.04141	0.05062			0.483611	1.04141			0.483611	0.05062
	3	0								5.4	0	7.26667								1.3141	0.9422	1.1103			3.76142	1.53732	3.29031			3.76142	1.53732			3.76142	3.29031
	1	0								0	0	0.333333								1.3397	0.9422	1.1137			1.93444	0.595091	0.404961			1.93444	0.595091			1.93444	0.404961
	2	0								0	0	0.933333								1.3432	0.9568	1.1374			3.17034	2.77709	2.2779			3.17034	2.77709			3.17034	2.2779
	5.5	0								0.4	0	0.4								1.3432	0.9568	1.1463			3.00914	2.77709	2.531			3.00914	2.77709			3.00914	2.531
	7.5	0								1	0	0.8								1.3767	0.972	1.1644			2.89563	3.91238	2.70497			2.89563	3.91238			2.89563	2.70497
	7	0								0.2	0	1.66667								1.3767	1.0052	1.1644			3.5439	6.29648	3.98869			3.5439	6.29648			3.5439	3.98869
	6	0								3.2	0	2.06667								1.4392	1.013	1.1848			1.72873	1.95619	1.14618			1.72873	1.95619			1.72873	1.14618
	12	0								3.2	0	2.66667								1.4392	1.013	1.1848			1.72873	1.46714	3.0259			1.72873	1.46714			1.72873	3.0259
	9.5	0								4.6	0	3.06667								1.4481	1.0392	1.1967			4.84045	0.794702	1.42126			4.84045	0.794702			4.84045	1.42126
	8	0								6.4	0	0.266667								1.4481	1.0611	1.2028			2.42023	3.05655	2.56743			2.42023	3.05655			2.42023	2.56743
	1	0								1	0	2.06667								1.4481	1.0693	1.215			0.907585	0.978095	0.962787			0.907585	0.978095			0.907585	0.962787
	0	0								1.4	0	5.46667								1.4507	1.0744	1.2322			1.98804	4.03464	0.550164			1.98804	4.03464			1.98804	0.550164
	2	0								1	0	3.13333								1.5038	1.091	1.241			1.29655	2.32298	2.38404			1.29655	2.32298			1.29655	2.38404
	1	0								0.4	0	0.333333								1.5044	1.1004	1.249			3.11172	4.82934	4.26377			3.11172	4.82934			3.11172	4.26377
	0	0								0.2	0	1.73333								1.5044	1.1169	1.249			4.40827	2.13958	1.83388			4.40827	2.13958			4.40827	1.83388
	0	0								13.2	0	3.2								1.5044	1.1255	1.249			1.29655	0.855833	0.641858			1.29655	0.855833			1.29655	0.641858
	0	0								1.6	0	0.8								1.5557	1.1727	1.2656			0.821148	0.427916	1.83388			0.821148	0.427916			0.821148	1.83388
	2	0								0	0	0.533333								1.5557	1.1767	1.2796			2.33379	1.95619	0.45847			2.33379	1.95619			2.33379	0.45847
	8.5	0								0	0	0.866667								1.5582	1.1767	1.2796			1.4262	1.34488	0.733552			1.4262	1.34488			1.4262	0.733552
	4	0								1.6	0	0.8								1.5582	1.1902	1.2854			1.94483	1.5894	1.14618			1.94483	1.5894			1.94483	1.14618
	0.5	0								0	0	0.133333								1.5595	1.2278	1.2854			2.07448	0.733571	1.37541			2.07448	0.733571			2.07448	1.37541
	0	0								4.2	0	0.666667								1.5881	1.2286	1.2854			7.60642	1.03923	1.97142			7.60642	1.03923			7.60642	1.97142
	0	0								2.8	0	2.93333								1.599	1.2382	1.2953			5.6257	3.58117	2.43758			5.6257	3.58117			5.6257	2.43758
	16	0								7.8	0	4.4								1.6119	1.2398	1.327			5.9599	5.21828	2.65918			5.9599	5.21828			5.9599	2.65918
	4	0								7.4	0	0								1.627	1.2398	1.327			8.41069	5.98567	1.86143			8.41069	5.98567			8.41069	1.86143
	13	0								5.4	0	2.86667								1.6377	1.2844	1.3297			4.9573	4.19509	1.68415			4.9573	4.19509			4.9573	1.68415
	0	0								0.4	0	0.333333								1.6708	1.2894	1.3416			9.69179	5.01364	5.67292			9.69179	5.01364			9.69179	5.67292
	1.5	4								7.6	0	4.13333								1.6854	1.2894	1.3416			5.6814	5.52524	4.65357			5.6814	5.52524			5.6814	4.65357
	1	0								0.8	0	2.46667								1.7265	1.2944	1.3669			5.6257	5.62756	6.38204			5.6257	5.62756			5.6257	6.38204
	1.5	0								3.8	0	1.06667								1.7265	1.2944	1.374			2.4508	3.88813	1.95007			2.4508	3.88813			2.4508	1.95007
	17	0								0	0	1.2								1.7718	1.3302	1.374			3.899	3.42769	4.74221			3.899	3.42769			3.899	4.74221
	3.5	0								1	0	0.6								1.7731	1.3403	1.3744			2.2837	1.38131	2.2603			2.2837	1.38131			2.2837	2.2603
	1.5	0								5.4	0	2								1.7822	1.3403	1.3755			3.0078	5.5764	2.43758			3.0078	5.5764			3.0078	2.43758
	1	0								0	0	0.2								1.8362	1.3507	1.4175			2.228	2.96726	3.54557			2.228	2.96726			2.228	3.54557
	1.5	0								2	0	3.26667								1.8379	1.3507	1.4214			2.3951	3.37654	0.177279			2.3951	3.37654			2.3951	0.177279
	8.5	4								0.2	0	6.06667								1.8583	1.3507	1.4218			5.1244	1.84175	0.310238			5.1244	1.84175			5.1244	0.310238
	2.5	7								2.8	0.2	0.8								1.8805	1.3813	1.4627			5.9042	4.24625	5.09677			5.9042	4.24625			5.9042	5.09677
	5	0								3.8	0.2	5.2								1.8805	1.3961	1.4627			3.0635	4.09277	1.95007			3.0635	4.09277			3.0635	1.95007
	0	0								8.2	0.2	0.733333								1.8805	1.3961	1.4627			6.90679	5.01364	3.76717			6.90679	5.01364			6.90679	3.76717
	1	0								0	0.2	0.2								1.8859	1.406	1.4672			1.8938	1.73943	4.87517			1.8938	1.73943			1.8938	4.87517
	1.5	0								0.4	0.2	0.6								1.8936	1.407	1.4692			5.1244	4.70669	3.1467			5.1244	4.70669			5.1244	3.1467
	6.5	0								11.8	0.2	1.4								1.8936	1.4325	1.4692			5.9042	5.26944	2.96942			5.9042	5.26944			5.9042	2.96942
	3.5	0								0.4	0.2	1.4								1.8936	1.4381	1.507			5.57	5.72988	3.32398			5.57	5.72988			5.57	3.32398
	2	0								1.2	0.2	0								1.9493	1.4381	1.5187			3.899	2.19986	0.842074			3.899	2.19986			3.899	0.842074
	0	0								3.8	0.2	5.66667								1.9879	1.452	1.5187			3.1749	3.99045	1.19663			3.1749	3.99045			3.1749	1.19663
	8.5	0								3.6	0.2	0.933333								1.988	1.4671	1.5266			1.4482	0.972033	3.27966			1.4482	0.972033			1.4482	3.27966
	1	0								0	0.2	0.066667								1.988	1.4671	1.5513			0.2228	2.76262	3.81149			0.2228	2.76262			0.2228	3.81149
	0	0								3.2	0.2	11.6								2.0347	1.4836	1.5694			1.8938	3.42769	0.709115			1.8938	3.42769			1.8938	0.709115
	0	0								3	0.2	1.4								2.0417	1.4877	1.5956			5.0687	3.99045	4.96381			5.0687	3.99045			5.0687	4.96381
	1.5	0								2.4	0.2	1.26667								2.0417	1.4877	1.5956			8.13219	11.1016	5.36268			8.13219	11.1016			8.13219	5.36268
	7.5	0								0.6	0.2	1.26667								2.0651	1.5196	1.5956			1.671	1.07435	0.664795			1.671	1.07435			1.671	0.664795
	5	0								1.4	0.2	3.46667								2.0651	1.5283	1.5956			3.0635	3.78581	4.96381			3.0635	3.78581			3.0635	4.96381
	3.5	0								2.6	0.2	4.06667								2.0743	1.5348	1.6114			2.7293	1.63711	1.68415			2.7293	1.63711			2.7293	1.68415
	12	0								2	0.2	2.13333								2.0743	1.5348	1.6191			3.1749	1.38131	2.61486			3.1749	1.38131			3.1749	2.61486
	13	1								0	0.2	2.06667								2.0955	1.5373	1.6399			1.1697	0.358117	0.487517			1.1697	0.358117			1.1697	0.487517
	2	15								1.8	0.2	0.933333								2.1277	1.5373	1.6399			4.3446	2.60914	3.01374			4.3446	2.60914			4.3446	3.01374
	4	0								6.4	0.2	5.26667								2.1721	1.5637	1.6506			3.7876	2.81378	0.797754			3.7876	2.81378			3.7876	0.797754
	6.5	0								0	0.2	0								2.2835	1.5869	1.6588			5.6814	5.11596	0.620476			5.6814	5.11596			5.6814	0.620476
	0	0								1.6	0.2	4.13333								2.2835	1.6195	1.6654			0.557	0.716235	0.930714			0.557	0.716235			0.557	0.930714
	4	22								12.2	0.2	6.26667								2.3104	1.6365	1.6706			11.2514	6.90655	1.19663			11.2514	6.90655			11.2514	1.19663
	8	5								1.2	0.2	3.06667								2.3104	1.6883	1.6843			2.4508	2.35334	2.30462			2.4508	2.35334			2.4508	2.30462
	12	0								6.8	0.2	3.46667								2.3154	1.6884	1.6965			4.5674	2.71146	0.443197			4.5674	2.71146			4.5674	0.443197
	0	0								0.2	0.2	0.533333								2.3325	1.7117	1.7062			4.9573	1.48363	5.09677			4.9573	1.48363			4.9573	5.09677
	1	2								0.4	0.2	1.4								2.3325	1.7117	1.7062			5.0687	4.45089	2.4819			5.0687	4.45089			5.0687	2.4819
	0	0								0.8	0.4	1.53333								2.378	1.7357	1.7116			4.5674	0.716235	1.95007			4.5674	0.716235			4.5674	1.95007
	0	0								0.4	0.4	4.6								2.3821	1.7357	1.7212			4.7902	3.37654	2.4819			4.7902	3.37654			4.7902	2.4819
	0	0								0.4	0.4	0.466667								2.3949	1.7394	1.7423			7.8537	1.89291	3.27966			7.8537	1.89291			7.8537	3.27966
	3.5	0								0.8	0.4	3.13333								2.4178	1.787	1.834			2.8407	4.14393	1.15231			2.8407	4.14393			2.8407	1.15231
	1	0								2.8	0.4	1.6								2.4201	1.801	1.8483			2.7293	3.22306	3.45694			2.7293	3.22306			2.7293	3.45694
	1	21								5	0.4	0.466667								2.4406	1.8339	1.8483
	0.5	0								1.2	0.4	1.86667								2.4406	1.8929	1.8731
	7.5	0								4.2	0.4	3.53333								2.4716	1.8987	1.8731
	1	5								6.8	0.4	3.8								2.4716	1.9135	1.8799
	8.5	0								2	0.4	2.66667								2.4814	1.934	1.8799
	5.5	0								2.6	0.4	1.6								2.5063	1.934	1.8957
	0	0								2	0.4	1.8								2.5063	1.9546	1.9431
	0	0								0.2	0.4	0.6								2.5065	1.9562	1.9502
	3	0								1.2	0.4	3.06667								2.531	1.9836	1.9716
	5.5	3								6.4	0.4	2								2.562	1.9952	1.9716
	1	0								0.6	0.6	1.53333								2.579	2.0104	1.9744
	8.5	0								0.4	0.6	1.2								2.5806	2.0173	1.9744
	29	1								0.6	0.6	1.26667								2.6177	2.0464	1.9945
	0	0								0.6	0.6	1.66667								2.6303	2.0464	1.9945
	3.5	0								1.8	0.6	1.46667								2.6793	2.0464	1.9945
	3.5	0								2.6	0.6	1.4								2.6865	2.0828	2.025
	7	0								3.6	0.6	4.26667								2.7295	2.0828	2.025
	1.5	0								4.6	0.6	1.73333								2.7402	2.0828	2.0389
	8	0								0.6	0.6	0.666667								2.7658	2.0975	2.0389
	0.5	9								1.2	0.6	1.4								2.7939	2.1324	2.0756
	0	3								1.6	0.6	4.6								2.8786	2.1386	2.0756
	4.5	0								2.6	0.6	1.2								2.8961	2.1396	2.0832
	2.5	1								2	0.6	2								2.9518	2.251	2.1275
	7.5	0								3	0.6	0.066667								2.9518	2.2618	2.1275
	4.5	0								0.2	0.8	0.466667								2.9551	2.2618	2.1275
	3.5	0								6.2	0.8	0.6								2.9777	2.2812	2.1275
	2.5	0								6	0.8	1.2								3.0273	2.3022	2.1718
	0	0								2	0.8	2.46667								3.0663	2.323	2.1801
	2	0								1.6	0.8	21.4667								3.1115	2.3455	2.2275
	0	0								1.8	0.8	11.8667								3.1547	2.3455	2.2275
	1.5	0								2.2	0.8	2.46667								3.1746	2.3533	2.2275
	0	0								5	0.8	4.6								3.1746	2.3533	2.2467
	1.5	0								5.8	0.8	4.2								3.2303	2.3638	2.2467
	0	23								4	0.8	7.13333								3.2303	2.4013	2.2668
	8	1								2.6	0.8	0.466667								3.2303	2.4045	2.2781
	6.5	1								5.4	1	2.86667								3.2411	2.42	2.2781
	5.5	0								0.2	1	0.866667								3.2541	2.43	2.2781
	0	0								6.6	1	3.66667								3.2775	2.4452	2.2925
	0	0								0.4	1	0.266667								3.2844	2.4452	2.3048
	7.5	0								4.4	1	2.06667								3.3747	2.4557	2.3287
	8.5	1								1.6	1	0.4								3.385	2.4557	2.3287
	2	0								0	1	0.066667								3.385	2.5068	2.3287
	3.5	0								0.4	1	0.266667								3.3974	2.5068	2.3384
	5.5	0								4	1	3.2								3.4387	2.5675	2.3491
	4.5	0								9.6	1.2	2.66667								3.4387	2.5675	2.3697
	19	0								1	1.2	0.866667								3.4387	2.5787	2.3793
	5	0								1.8	1.2	1.93333								3.4418	2.5889	2.3793
	11.5	0								3.2	1.2	5.53333								3.4572	2.6091	2.3793
	3.5	0								10.6	1.2	7.66667								3.5004	2.6247	2.4056
	5	11								2.8	1.2	0.866667								3.5044	2.6247	2.4301
	2.5	0								0.8	1.2	0								3.5044	2.6806	2.4806
	0.5	1								0.6	1.2	2.13333								3.5088	2.6898	2.4821
	0	0								4	1.2	2.93333								3.5088	2.7115	2.5118
	13	0								1	1.2	1								3.5645	2.7275	2.5218
	3	6								0	1.2	0.866667								3.5645	2.7509	2.5312
	0	0								1	1.4	1.46667								3.6725	2.7626	2.5676
	0.5	0								5.8	1.4	1.6								3.6759	2.7771	2.5818
	6.5	2								1.4	1.4	0.2								3.7074	2.8138	2.5818
	1	18								4.6	1.4	5.4								3.7074	2.8138	2.6066
	6.5	0								4.2	1.4	1.33333								3.7165	2.8267	2.6151
	0	0								10	1.4	7								3.7872	2.8649	2.748
	1.5	0								10.4	1.4	2.86667								3.8213	2.8649	2.748
	2.5	6								1.2	1.4	1								3.8429	2.8732	2.748
	5.5	0								7.4	1.4	5.93333								3.871	2.8763	2.7962
	0	27								4	1.4	1								3.8986	2.9161	2.7962
	1.5	0								6	1.6	2								3.9326	2.9259	2.7969
	1.5	9								2.4	1.6	3.06667								3.9326	2.9259	2.835
	0	0								0	1.6	0.6								3.9543	2.9343	2.8367
	0	2								0.2	1.6	2								3.9702	2.9343	2.8367
	4	0								6.6	1.6	4.4								3.9758	2.9598	2.8427
	4	9								1.6	1.6	1.46667								4.01	2.9673	2.881
	0	0								4.4	1.8	1.2								4.0199	3.0156	2.8856
	0.5	0								2.8	1.8	1.46667								4.0297	3.025	2.9253
	5.5	0								4.6	1.8	2.2								4.0622	3.0696	2.9253
	1	0								9.2	1.8	5.53333								4.1372	3.1177	2.9384
	8	0								1.2	1.8	1.4								4.1687	3.1177	2.9607
	8.5	0								15	1.8	6.13333								4.1909	3.1242	2.9696
	0.5	0								2	2	2.33333								4.2184	3.1242	3.014
	11.5	0								5.2	2	6.33333								4.2328	3.1273	3.014
	3	0								5.4	2	3.33333								4.2351	3.1738	3.0881
	9	0								2.4	2	6.06667								4.2351	3.208	3.0995
	21.5	0								2.6	2.2	1.66667								4.3215	3.2234	3.1178
	8	0								24.4	2.2	8.33333								4.3442	3.2642	3.1387
	0	0								12.6	2.2	16.6								4.3805	3.2742	3.1387
	5.5	0								6.6	2.4	0.466667								4.3999	3.2742	3.1469
	26.5	0								1.8	2.4	2.53333								4.4556	3.3205	3.1913
	12	0								8	2.4	1.66667								4.4556	3.3205	3.1913
	0.5	0								0	2.4	2.06667								4.5056	3.3254	3.2382
	1.5	0								3.4	2.4	1.86667								4.5056	3.3507	3.2382
	3.5	0								0	2.6	2.4								4.5658	3.3507	3.24
	16	0								3	2.6	3.13333								4.567	3.3507	3.2906
	14.5	0								2.6	2.6	0.866667								4.6745	3.4218	3.3175
	6.5	0								3.4	2.8	3.66667								4.6934	3.4277	3.3175
	3.5	0								5.6	2.8	5.2								4.7819	3.4277	3.3242
	1.5	0								4.4	3	6.2								4.8454	3.4789	3.3685
	24.5	0								3.4	3	3.8								4.8454	3.5456	3.4129
	6	1								0.8	3	1.6								4.8454	3.5741	3.4129
	12	0								1	3.2	1.8								4.8635	3.5812	3.4233
	0.5	6								2.6	3.2	2.8								4.9431	3.6323	3.4846
	13.5	0								1	3.2	0.333333								5.0125	3.6679	3.5015
	0	0								2.8	3.4	1.53333								5.0682	3.7193	3.5015
	0.5	2								0.8	3.4	1.93333								5.1796	3.7689	3.5071
	13.5	0								2.6	3.4	0.8								5.2118	3.7689	3.5071
	0	0								5.2	3.4	4.4								5.229	3.7858	3.5158
	12	0								10.2	3.6	4.2								5.2353	3.7858	3.5305
	6.5	5								2	3.6	0.8								5.3155	3.7901	3.5437
	11	1								5	3.6	1.66667								5.3467	3.7901	3.5437
	1.5	1								7	3.6	14.2								5.3467	3.7975	3.5437
	1	0								13.8	3.8	7.8								5.4024	3.8185	3.5621
	2	0								7.4	3.8	5.6								5.4094	3.8185	3.6019
	15.5	0								4.6	3.8	3.06667								5.4267	3.827	3.645
	0	0								4	4	7.33333								5.4451	3.837	3.7139
	14	0								5.4	4	1.2								5.4883	3.837	3.7441
	0	0								3.4	4.2	2.6								5.5087	3.8881	3.7462
	0	0								3.2	4.2	2.73333								5.5138	3.9393	3.7462
	4.5	0								8	4.2	7.13333								5.5695	3.9393	3.7968
	0.5	0								4.2	4.2	2								5.6252	3.9393	3.7968
	2	0								5.8	4.2	5.73333								5.6252	3.9673	3.7968
	0	0								6	4.2	11.4667								5.7572	3.9959	3.8056
	5	0								8	4.2	7.33333								5.7908	4.0665	3.8056
	0	0								3.8	4.4	5.26667								5.7923	4.0767	3.8118
	2	0								5.2	4.4	3.93333								5.9036	4.0928	3.8118
	4	0								5.2	4.6	3.26667								5.9593	4.1084	3.8396
	5	0								5.6	4.6	3.93333								6.0177	4.116	3.8973
										6	4.8	3.8								6.0177	4.1325	3.9004
										7.4	4.8	4.06667								6.0707	4.1439	3.9447
										3.2	4.8	4.6								6.1366	4.1569	3.9447
										7.2	4.8	4.06667								6.2662	4.1951	3.981
										0.6	5	1								6.2864	4.1951	3.989
										7.2	5.2	4.73333								6.3492	4.2462	3.9891
										3.4	5.4	0.4								6.402	4.2462	3.9891
										2.6	5.4	6.33333								6.4456	4.2773	4.0499
										27.2	5.6	9.26667								6.6834	4.2974	4.122
										1.8	5.8	0.933333								6.7162	4.3403	4.1512
										7.2	5.8	7								6.7391	4.4118	4.3099
										0.4	6	0.4								6.7948	4.4118	4.3537
										6.4	6.2	3.26667								6.8774	4.4136	4.4323
										0	6.2	0								6.8774	4.4632	4.4475
										5.4	6.4	3.53333								6.9062	4.4676	4.4766
										0	6.4	1.53333								6.9618	4.5024	4.5209
										5.4	6.6	3.06667								7.0009	4.5024	4.5653
										5.6	6.6	4.93333								7.0175	4.5532	4.5798
										5.2	6.8	2.13333								7.1289	4.612	4.6574
										6.8	6.8	5								7.1339	4.612	4.6982
										3.6	7	2.53333								7.4074	4.646	4.7226
										2.4	7.2	2.53333								7.5188	4.6555	4.7226
										1.8	7.2	4.8								7.8223	4.6555	4.7587
										11.4	7.4	6.93333								7.8445	4.7067	4.7869
										4.4	7.6	4.73333								7.9516	4.7071	4.7869
										2.2	7.8	1								8.3542	4.7275	4.8312
										10.2	7.8	5.2								8.5998	4.7578	4.8574
										0.4	8	2.93333								8.8555	4.7578	4.8599
										5	8.2	6.66667								9.1896	4.8027	4.8602
										13.4	8.6	6.06667								9.2453	4.8585	4.9612
										7.8	8.8	7.6								9.33	4.9591	4.9961
										5	8.8	5.66667								9.349	4.9625	5.0085
										3.8	9	2.73333								9.4564	5.0136	5.1415
										6.4	9.2	0.333333								9.5073	5.0648	5.1415
										1.6	9.6	2.13333								9.6352	5.0648	5.2143
										10.4	10	2.13333								9.7234	5.1936	5.2274
										7.8	10.4	2.6								9.9499	5.1961	5.2301
										2	10.8	0.266667								9.9694	5.2566	5.2737
										18.2	11.4	4.33333								10.1921	5.2694	5.3187
										16	11.8	6.46667								10.3161	5.3206	5.4168
										10.2	11.8	11.1333								10.9162	5.4229	5.4502
										10.6	12.2	7.13333								11.0276	5.4592	5.4562
										5.2	12.4	3								11.067	5.5252	5.4976
										7.4	13	5.53333								11.3617	5.5252	5.5687
										3	13.6	2.53333								11.4731	5.5252	5.5847
										11	13.8	2.66667								12.0892	5.5629	5.629
										5	14.2	10.9333								12.4756	5.703	5.6733
										13.8	15.6	4.6								16.2072	5.7463	5.762
										11.4	16.6	9.2								22.4719	5.781	5.7826
										6	16.8	2.13333									5.8517	6.0722
										19.2	19	9.66667									5.8834	6.1137
										6	24	2.33333									5.9013	6.1609
										19	29.4	7.6									5.9297	6.1609
										8.2	41.6	3.66667									5.9908	6.2268
																					6.1345	6.2495
																					6.1493	6.3382
																					6.2415	6.5227
																					6.3438	6.5598
																					6.395	6.5812
																					6.4973	6.7814
																					6.4973	6.8257
																					6.546	6.8343
																					6.5996	6.8928
																					6.7244	6.9668
																					6.9248	7.003
																					6.9577	7.0474
																					7.0913	7.3133
																					7.1475	7.3912
																					7.1907	7.6236
																					7.2647	7.7565
																					7.2899	7.8008
																					7.4289	7.8468
																					7.4882	7.9781
																					7.5874	8.2518
																					7.5978	8.5555
																					7.5978	8.643
																					7.6228	8.6568
																					7.9809	9.5828
																					8.0082	9.7067
																					8.1606	9.7705
																					8.339	10.0613
																					8.5437	10.2236
																					8.5948	10.2386
																					8.646	12.1203
																					8.8506	14.0761
																					9.1576	15.2028
																					9.3622	20.9098
																					9.6206
																					9.6692
																					9.7203
																					9.9678
																					10.7116
																					10.7781
																					10.8813
																					12.4941
																					13.3015

## Sheet: Fig. 3
	Fig. 3b				Fig. 3c				Fig. 3e							Fig. 3f																			Fig. 3g							Fig. 3h
	EYFP	TeNT			EYFP	TeNT			VFT			HPT				Time (min)	mCherry								hM3Dq										VFT			HPT				mCherry		hM3Dq			CPP scores
	0.534695	0.254831			15.8333	8.25			mCherry	hM3Dq		mCherry	hM3Dq			5	111.15	108.4	134.1	162.35	127.5	132.53	121.6	95.9	86.4	84.35	104	65.85	101.25	114.75	82.4	48.17			mCherry	hM3Dq		mCherry	hM3Dq			Pre	Post	Pre	Post		mCherry	hM3Dq
	0.838367	0.254831			14.5	14.3667			1.11596	1.17084		16.5667	20			10	1.4	53.05	55.4	22.6	43.55	15	8.2	16.15	11.55	4.4	17.55	15.9	5.25	8.3	28	40			0.055897	0.634235		12.8333	22.6667			537.35	548.15	510.95	605		10.8	94.05
	0.810947	0.254831			11.9	12.35			0.949101	1.22642		12.65	18.8333			15	18.55	6.8	31.65	2.05	12.75	21	19.1	7.75	3.4	22.45	31.35	7.9	1.9	15.5	8	11			0.03537	0.949101		11.5333	19.3667			474.35	355.2	482.6	591.25		-119.15	108.65
	0.659226	0.303364			18.9	13.0667			0.86226	1.11596		13	17.6667			20	82.7	30.5	54.7	54.6	27.4	54	37.8	63.9	44.75	75.7	83.55	19.7	46.2	28.75	7	25			0.041289	0.214837		11.3	15.9333			386.1	333.95	722.9	579.6		-52.15	-148.9
	0.810947	0.100791			14.6	13.2			0.41596	1.17084		12.7	23.5667			25	86.7	92.4	120.25	48.85	76.45	110	101.7	82.5	96.65	53.95	63.35	43.25	39.4	37.1	19	32			0.03537	0.214837		12.0667	13.2667			741.2	715.35	508.55	667.2		-25.85	158.65
	0.810947	0.214837			14.6667	11.2			0.77034	1.61653		14.8333	21.5333			30	70.7	83.95	82.75	108.15	122.65	72	97.3	74.8	52.95	74.2	68.3	89.45	42.25	64.8	12	26			0.086119	0.450777		8.7	15			275.25	257.9	544.1	707.6		-17.35	163.5
	0.137019	0.77034			13.4667	9.53333			0.810947	1.61653		11.7667	19.8333			35	10.3	41.75	46.45	77.05	100.25	111	76.95	88.75	35.9	64.05	54.7	45.85	28	75.95	14	19			0.066646	0.303364		10.8667	13.3667			664.45	774.1	612.1	602.95		109.65	-9.15
									0.659226	1.96608		14.8	23.5333			40	2.3	25.4	86.4	32.6	38.2	36	37.35	34.9	70.2	40.4	16.4	64.85	3.25	54.6	0	9			0.101592	0.77034		8.83333	10.6333			643.05	574.6	728.95	1189.8		-68.45	460.85
									0.534695	2.288		17.125	19.15			45	4.5	7.8	17.5	7.75	15.55	55	24.25	25.6	23.65	13.3	4.4	20.95	2	22.15	5	15			0.073243	0.254831		9.23333	15.1333			507.8	495.45	605.5	958.45		-12.35	352.95
																Phase 1			Phase 2
																mCherry	hM3Dq		mCherry	hM3Dq
																111.15	86.4		257.2	324.1
																108.4	84.35		281.8	321.6
																134.1	104		408.05	290.7
																162.35	65.85		329	284.05
																127.5	101.25		380.5	161.1
																132.53	114.75		438	283.35
																121.6	82.4		375.35	57
																95.9	48.17		370.45	126

## Sheet: Fig. 4
	Fig. 4d											Fig. 4e											Fig. 4f											Fig. 4g
	VFT					HPT						VFT					HPT						VFT					HPT						Time (min)	EYFP							ChR2
	EYFP		ChR2			EYFP		ChR2				EYFP		ChR2			EYFP		ChR2				EYFP		ChR2			EYFP		ChR2				5	140.14	132.05	94.02	128.38	96.82	86.96	53.25	35.68	80.56	133.14	54.74	61.58	29.94	39.36
	OFF	ON	OFF	ON		OFF	ON	OFF	ON			OFF	ON	OFF	ON		OFF	ON	OFF	ON			OFF	ON	OFF	ON		OFF	ON	OFF	ON			10	3.661	7.696	5.376	4.032	29.008	5.536	3.648	12.88	0	25.1	0.1	0	3	17
	0.949101	0.810947	0.659226	1.50983		13	13.5	15.2	17.05			0.303364	0.534695	0.534695	0.534695		19.75	14.6	19.55	13.35			0.659226	0.659226	0.77034	0.659226		16.8	16.95	16.85	14.6			15	0	20.64	5.472	6.768	3.072	0	1.68	1.34	16	2.75	3.24	2.06	0	14.28
	0.810947	0.534695	0.810947	1.61653		16.9	14.7	15.6	19.65			0.659226	0.77034	0.810947	0.838367		17.45	14.85	14.6	17.95			0.303364	0.450777	0.534695	0.450777		19.95	20.7	18.9	19.85			20	48.748	9.232	66.88	4.08	11.088	27.904	93.024	3.84	23.16	26.32	11.2	6.32	33.27	26.11
	0.810947	0.949101	0.534695	1.80016		12.6	12.4	18.45	20.3			0.77034	0.659226	0.77034	0.659226		15.85	19.45	16.2	14.3			0.659226	0.634235	0.534695	0.534695		20.95	17.45	17.85	16.3			25	94.5	27.704	80.128	16.264	16.664	55.08	65.244	14.85	22.31	55.51	27.88	8.65	12.64	24.56
	0.77034	0.949101	0.949101	1.61653		15	14.15	15.5	19.2			0.634235	0.659226	0.450777	0.534695		14.1	14	14.05	17.25			0.534695	0.534695	0.949101	0.659226		17.05	17.15	19.35	18.55			30	57.379	39.752	21.28	140.736	20.248	8.712	30.432	19.32	18.94	19.74	26.72	18.92	5.08	40.45
	0.77034	0.659226	0.634235	2.288		15.8	16.1	12	22.75			0.450777	0.303364	0.534695	0.659226		17.85	17.2	17.8	19.8			0.659226	0.634235	0.634235	0.810947		15.85	13.15	19.1	15.7			35	21.203	64.832	17.768	36.624	83.6	6.992	17.712	4.82	46.2	44.79	1.24	30.72	46.96	18.68
	0.659226	0.659226	0.77034	1.37455		17.65	16.75	12.95	19.75			0.534695	0.634235	0.838367	0.949101		15.6	13.2	19.35	17.25			0.450777	0.303364	0.659226	0.534695		18.25	17.05	17.4667	17.8667			40	35.952	10.432	16	14.696	48.752	5.912	53.676	75.52	14.6	29.06	27.8	7.4	20.12	8.86
	0.534695	0.77034	0.949101	1.61653		13.7	14.65	13	21.7			0.659226	0.534695	0.659226	0.534695		18.25	17	16.9	14.85			0.450777	0.534695	0.534695	0.534695		15.7	14.7	13.6333	13.2			45	4.9	2.976	16	29.472	2.352	2.528	9.648	28.46	12.04	22.68	12.4	14.48	0	2.27
														0.634235	0.77034				15.65	16.85			0.659226	0.949101				16.9	9.83333
																																		Phase 1			Phase 2
																																		EYFP	ChR2		EYFP	ChR2
																																		140.14	35.68		262.682	146.81
																																		132.05	80.56		154.928	137.25
																																		94.02	133.14		218.056	198.1
																																		128.38	64.74		241.872	107.24
																																		96.82	61.58		182.704	86.49
																																		86.96	29.94		107.128	118.07
																																		53.25	39.36		269.736	120.93

## Sheet: Fig. 5
	Fig. 5b											Fig. 5c											Fig. 5d											Fig. 5e									Fig. 5f
	VFT					HPT						VFT					HPT						VFT					HPT						EYFP		ChR2			CPP scores				EYFP		ChR2			CPP scores
	EYFP		ChR2			EYFP		ChR2				EYFP		ChR2			EYFP		ChR2				EYFP		ChR2			EYFP		ChR2				Pre	Post	Pre	Post		EYFP	ChR2			Pre	Post	Pre	Post		EYFP	ChR2
	OFF	ON	OFF	ON		OFF	ON	OFF	ON			OFF	ON	OFF	ON		OFF	ON	OFF	ON			OFF	ON	OFF	ON		OFF	ON	OFF	ON			495.85	394.95	291.6	672.65		-100.9	381.05			412.65	365.6	153.5	733.8		-47.05	580.3
	0.0872529	0.101592	0.0861194	0.838367		9.1	10.15	11.3	17.8			0.100791	0.137019	0.0872529	0.041289		7.65	6.7	7.7	9.45			0.100791	0.137019	0.101592	0.055897		11.25	11.4	11.55	12.75			406.1	361.95	391	351.5		-44.15	-39.5			171.85	263.85	415.25	785.55		92	370.3
	0.0666458	0.041289	0.0666458	1.13072		8.85	9.35	11.35	14.35			0.0353696	0.066646	0.0666458	0.087253		10.4	12	7	9.75			0.0230046	0.041289	0.0861194	0.03537		11.35	12.75	11.25	10			523.3	332	525.05	883		-191.3	357.95			232.65	360.5	360.4	421.5		127.85	61.1
	0.0412886	0.055897	0.0353696	0.77034		7.65	8.1	11.05	15.8			0.0353696	0.055897	0.0558971	0.066646		14.6	15.05	11.3	11.95			0.0861194	0.100791	0.0353696	0.03537		7.85	9.2	12.75	13.15			310.1	415.4	503.25	898.25		105.3	395			674.05	590.8	387.55	720.9		-83.25	333.35
	0.0230046	0.03537	0.0301277	0.214837		8.6	10.45	12.1	14.5			0.0861194	0.055897	0.137019	0.100791		13.3	11.35	12.5	14.3			0.0353696	0.03537	0.0861194	0.086119		10.35	8.95	9	8.45			588.1	501.5	471.2	626.75		-86.6	155.55			524.55	725.55	445.4	507.2		201	61.8
	0.0861194	0.086119	0.0861194	0.949101		10.55	10.85	8.85	13.55			0.0230046	0.027428	0.0353696	0.101592		11.15	9.2	9.45	11			0.0732428	0.030128	0.0861194	0.101592		12.15	9.25	12.3	10.8			620.15	587.1	522.6	639.05		-33.05	116.45			394.85	485.3	486.8	822.15		90.45	335.35
	0.101592	0.041289	0.0353696	0.634235		10.65	9.9	8.4	12.6			0.0732428	0.086119	0.101592	0.086119		9.35	9.4	7.95	7.2			0.100791	0.086119	0.101592	0.087253		11.1	12.25	10.15	9.5			592.8	509.85	629.9	607.95		-82.95	-21.95			513.2	455.75	335.2	340.2		-57.45	5
	0.0353696	0.066646	0.0666458	0.949101		9.25	11.4	10.15	14.7			0.101592	0.03537	0.0861194	0.137019		7.35	9.2	10.45	12.1			0.0666458	0.086119	0.0353696	0.100791		12.55	10.65	10.4	11.55

## Sheet: Fig. 6
	Fig. 6b													Fig. 6c				Fig. 6e											Fig. 6f																		Fig. 6g
	AP coordinates	+ 0.8 mm	+ 0.65 mm	+ 0.5 mm	+ 0.3 mm	+ 0.15 mm	0 mm	- 0.15 mm	- 0.3 mm	- 0.4 mm	- 0.5 mm			ChAT+	ChAT-			VFT					HPT						Time (min)	EYFP							ChR2										VFT
		0.142857	0.642857	0.714286	1	0.714286	0.428571	0.357143	0.285714	0.428571	0.071429			96.1539	3.84615			EYFP		ChR2			EYFP		ChR2				5	77.95	129.1	114.4	148.25	77.45	93.85	111.25	66.65	110.05	125.9	106.85	66.95	140.1	111.65	80.15			EYFP		ChR2
		0.2	0.7	0.9	0.9	1	0.6	0.5	0.4	0.2	0.3			92.8571	7.14286			OFF	ON	OFF	ON		OFF	ON	OFF	ON			10	1.2	16.05	11.55	22.75	0.9	0.85	29	4.3	13.55	5.3	1.65	2.55	5.8	3.65	1.4			OFF	ON	OFF
		0.2	0.9	1	1	0.5	0.7	0.4	0.3	0.3	0.1			96.7742	3.22581			0.838367	0.7703	0.949101	1.1708		20.35	19.8	18.7	19.35			15	1.45	0.8	5.8	5.55	11.75	1.05	4.55	0.75	3.5	4.55	6.65	4.75	1.3	1.05	0.85			0.0412886	0.0354	0.0274282
																		0.634235	0.8109	0.659226	0.7703		17.95	18.95	13.95	20.55			20	7.25	4.55	7.55	11.15	6.25	7.5	26.1	11.05	16.75	3.15	17.35	17.15	14.55	4.65	1.65			0.0230046	0.0274	0.0230046
																		0.534695	0.5347	0.534695	1.003		18.2	16.7	14.7	11.05			25	11.5	14.8	60.1	94.3	44.75	7.8	59.45	9.05	24.85	27.5	12.3	12.15	8.25	24.85	5.65			0.0357237	0.023	0.0290536
																		0.659226	0.7703	0.659226	1.116		17.85	15.45	20.95	22.45			30	12.5	25.55	46.35	147	105.4	17.15	57.45	24.05	27.4	50.7	7.9	11.9	7.9	19.15	13.5			0.0412886	0.0559	0.0412886
																		0.534695	0.6592	0.534695	0.6592		12.65	16.6	15.45	16.1			35	8.6	41.85	2.2	22.5	47.6	60.45	40.75	21.6	18.5	62.45	11.4	5.65	4.25	8.3	7.15			0.0558971	0.0354	0.0415731
																		0.659226	0.4508	0.810947	0.9491		14.25	14.3	16.4	16.25			40	6.05	52.15	3.8	12.05	65.55	58.85	8.6	8.05	25.55	7.65	2.9	3.05	0.95	2.15	3.65			0.0872529	0.0559	0.0666458
																		0.534695	0.5347	0.659226	0.9491		10.05	12.1	12.2	16.7			45	4.65	65.6	1	3.3	44.3	22.05	4.05	9.75	21.58	4.9	1.65	4.8	0.75	0.85	0.65			0.0230046	0.023	0.0353696
																		0.77034	0.6592	0.534695	0.6592		16.35	17.1	15.4	15.45																					0.0415731	0.0274	0.0558971
																													Phase 1			Phase 2
																													EYFP	ChR2		EYFP	ChR2
																													77.95	66.65		50.55	83.55
																													129.1	110.05		204.5	134.63
																													114.4	125.9		121	156.35
																													148.25	106.85		290.3	53.5
																													77.45	66.95		313.85	54.7
																													93.85	140.1		173.8	36.65
																													111.25	111.65		196.4	59.95
																														80.15			32.25
[truncated: 11 more columns]

## Sheet: Fig. 7
	Fig. 7a					Fig. 7b					Fig. 7c				Fig. 7d				Fig. 7e											Fig. 7h											Fig. 7i
	Among Foxp2+ cells					Among Oprk1+ cells					Among Foxp2+ cells				Among Foxp2+ cells				Among Foxp2+ cells					Among Oprk1+ cells						VFT					HPT						VFT					HPT
	Chrna4+	Chrna7+	Others			Chrna4+	Chrna7+	Others			Chrm1+	Chrm1-			Chrm2+	Chrm2-			α4β2	α7	M1	M2		α4β2	α7	M1	M2			Saline		ABT-594			Saline		ABT-594				Saline		ABT-594			Saline	ABT-594
	97.1429	1.14286	1.71429			12.2093	10.4651	77.3256			96.0784	3.92157			1.22449	98.7755			80.9524	10.6667	25.9259	6.3158		2.262	32.143	6.763	16.883			Before	After	Before	After		Before	After	Before	After			Before	After	Before	After		12.4333	12.4
	94.5946	0.945946	4.45946			11.4504	9.92366	78.626			99.3243	0.675676			0.754717	99.2453			71.134	8.75	29.4	7.2727		1.34	28.261	8.846	20.213			0.659226	0.77034	0.450777	0.949101		15.9333	15.5333	14.5333	16.5667			0.055897	0.055897	0.137019	0.303364		11.3667	12.1667
	96.0784	1.56863	2.35294			8.57143	14.2857	77.1429			98.1132	1.88679			0.985915	99.0141			74.2424	13.3333	24.7619	5.3846		1.364	39.216	7.592	22.727			0.534695	0.659226	0.77034	1.80016		13.2	11.7667	13.45	13.7667			0.086119	0.086119	0.023005	0.164127		8.93333	12.2667
																														0.534695	0.534695	0.534695	1.13072		13.7333	14.6333	14.35	16.9			0.086119	0.041289	0.086119	0.534695		9.3	15.6667
																														0.450777	0.634235	0.77034	0.659226		13.8667	12.6333	14.1	17.1			0.137019	0.086119	0.041289	0.137019		9.4	15.6333
																														0.949101	0.77034	0.77034	1.17084		15.5667	16.0667	10.6667	19.5333			0.055897	0.101592	0.100791	0.254831		8.83333	14.8333
																														0.659226	0.534695	0.534695	0.534695		14.7	12.0667	14.2	14.1			0.066646	0.101592	0.055897	0.214837		9.8	12.1
																														0.810947	0.450777	0.949101	1.11596		13.6667	14.3667	14.2667	13.1667			0.101592	0.087253	0.030128	0.137019		12.4333	9.4
																														0.634235	0.77034	0.659226	1.17084		15.3667	14.2667	11.1	19.4667			0.03537	0.03537	0.03537	0.303364

[truncated: 12 more columns]

## Sheet: Supplementary Fig. 1
	Supplementary Fig. 1c							Supplementary Fig. 1d							Supplementary Fig. 1e
	Among CTB+ cells			Among Foxp2+ cells				Among CTB+ cells			Among Foxp2+ cells				Among CTB+ cells			Among Foxp2+ cells
	Foxp2+	Foxp2-		CTB+	CTB-			Foxp2+	Foxp2-		CTB+	CTB-			Foxp2+	Foxp2-		CTB+	CTB-
	5.33	94.67		4.01	95.99			2.12	97.88		0.68	99.32			6.84	93.16		4.33	95.67
	2.92	97.08		1.75	98.25			2.46	97.54		0.77	99.23			5.11	94.89		2.25	97.75
	1.84	98.16		1.21	98.79			1.11	98.89		0.29	99.71			2.75	97.25		1.64	98.36

## Sheet: Supplementary Fig. 2
	Supplementary Fig. 2a					Supplementary Fig. 2b					Supplementary Fig. 2c					Supplementary Fig. 2d
	Among Foxp2+ cells					Among Foxp2+ cells					Among Foxp2+ cells					Bregma +2.3 mm				Bregma +2.1 mm					Bregma +1.9 mm					Bregma +1.7 mm
	Etv1+	Ctgf+	None			Etv1+	Ctgf+	None			Etv1+	Ctgf+	None			Distance from pia	Etv1	Foxp2		Distance from pia	Etv1	Foxp2	Ctgf		Distance from pia	Etv1	Foxp2	Ctgf		Distance from pia	Etv1	Foxp2	Ctgf
	88.6824	11.3176	0			88.8889	9.28105	1.83007			84.9438	9.21348	5.8427			0	0.003869	0.000386		0	0.012973	0.029056	0.010704		0	0.027535	0.01825	0.004491		0	0.023463	0.019092	0.000102
	85.1794	14.8206	0			86.0179	12.9754	1.00671			85.8942	9.3199	4.78589			0.312	0.011764	0.010631		0.312	0.029552	0.038474	0.010209		0.312	0.021643	0.021874	0.003456		0.312	0.024742	0.017456	0.000192
	88.0829	11.9171	0			82.2616	14.1907	3.54767			79.8969	12.3711	7.73196			0.624	2.75e-05	0.005937		0.624	0.028539	0.024798	0.011873		0.624	0.023336	0.016357	0.006114		0.624	0.014003	0.016068	0.000999
																0.936	0.004774	0.000339		0.936	0.035115	0.033868	0.024598		0.936	0.033865	0.026035	0.003475		0.936	0.011171	0.016475	0.000591
																1.248	0.003729	0.011239		1.248	0.025181	0.049963	0.024093		1.248	0.035459	0.016983	0.004644		1.248	0.022338	0.015424	0.001404
																1.56	0.012369	0.011615		1.56	0.04122	0.036251	0.041675		1.56	0.023145	0.026338	0.004818		1.56	0.014731	0.007929	0.00046
																1.872	0.007099	0.004813		1.872	0.044184	0.035813	0.047712		1.872	0.042344	0.027913	0.006907		1.872	0.021725	0.008858	0.000138
																2.184	0.002411	0.011975		2.184	0.026541	0.027742	0.073626		2.184	0.023061	0.02535	0.004592		2.184	0.023285	0.01963	0
																2.496	0.002577	0.011274		2.496	0.041051	0.028426	0.08283		2.496	0.022285	0.032831	0.00453		2.496	0.003345	0.010975	0
																2.808	0.001939	0.005325		2.808	0.029651	0.03963	0.099444		2.808	0.033799	0.037517	0.003976		2.808	0.027849	0.008062	0.001073
																3.12	0.002621	0.007302		3.12	0.047258	0.044541	0.113116		3.12	0.011426	0.032391	0.004864		3.12	0.03793	0.02258	5.93e-05
																3.432	0.006836	0.011334		3.432	0.033513	0.059954	0.129086		3.432	0.020371	0.035464	0.004908		3.432	0.015291	0.019014	0.000526
																3.744	0	0.017193		3.744	0.038162	0.048971	0.119401		3.744	0.010537	0.025818	0.004218		3.744	0.013142	0.009693	0
																4.056	0.003819	0.012623		4.056	0.038058	0.067058	0.116376		4.056	0.025156	0.027289	0.003443		4.056	0.029116	0.014636	0
																4.367	0.002065	0.020982		4.367	0.043926	0.060845	0.089164		4.367	0.031245	0.036837	0.002013		4.367	0.019774	0.014711	0
																4.679	0.016659	0.017663		4.679	0.024195	0.064186	0.089492		4.679	0.002984	0.033901	0.003683		4.679	0.021077	0.0213	0.000613
																4.991	0.008097	0.013801		4.991	0.029315	0.074319	0.088578		4.991	0.020922	0.038739	0.002214		4.991	0.039029	0.020275	0
																5.303	0.006929	0.015451		5.303	0.050479	0.053248	0.069384		5.303	0.02635	0.044398	0.002757		5.303	0.040906	0.015639	0.000168
																5.615	0.002871	0.025972		5.615	0.03911	0.089927	0.062393		5.615	0.009967	0.037094	0.004856		5.615	0.021754	0.01943	0
																5.927	0.015272	0.012643		5.927	0.034582	0.059208	0.072712		5.927	0.02147	0.033251	0.004892		5.927	0.019921	0.017566	0
																6.239	0.006335	0.015143		6.239	0.030749	0.052345	0.039039		6.239	0.031931	0.037501	0.00331		6.239	0.028132	0.017314	0.00054
																6.551	0.004335	0.009933		6.551	0.038955	0.058372	0.052787		6.551	0.034512	0.037868	0.002655		6.551	0.027109	0.013774	0.000163
																6.863	0.002079	0.011278		6.863	0.060518	0.054932	0.046501		6.863	0.01823	0.027902	0.001211		6.863	0.033678	0.014701	0
																7.175	0.011667	0.010237		7.175	0.044582	0.062493	0.055763		7.175	0.021398	0.03688	0.004104		7.175	0.030605	0.011112	0
																7.487	0.008926	0.008965		7.487	0.05929	0.047676	0.031319		7.487	0.023674	0.034241	0.002047		7.487	0.024224	0.023357	0
																7.799	0.030125	0.008561		7.799	0.049419	0.06105	0.048575		7.799	0.031845	0.035616	0.002637		7.799	0.019043	0.01296	0
																8.111	0.005343	0.006102		8.111	0.04714	0.036611	0.037938		8.111	0.029182	0.037458	0.003369		8.111	0.026551	0.028164	1.34e-05
																8.423	0.014012	0.004342		8.423	0.058197	0.062967	0.022873		8.423	0.023907	0.025117	0.005243		8.423	0.021074	0.021009	0.000803
																8.735	0.018727	0.003557		8.735	0.048127	0.046687	0.012899		8.735	0.021438	0.032774	0.002552		8.735	0.020258	0.01425	0
																9.047	0.010506	0.001173		9.047	0.041708	0.043805	0.013677		9.047	0.022888	0.037355	0.002761		9.047	0.015254	0.021171	0.00027
																9.359	0.009358	0		9.359	0.043712	0.053008	0.01034		9.359	0.043891	0.041502	0.003459		9.359	0.017276	0.0139	0
																9.671	0.011326	0.004356		9.671	0.031614	0.058911	0.007333		9.671	0.04593	0.049621	0.001544		9.671	0.021408	0.020688	0.000302
																9.983	0.008278	0.009985		9.983	0.051136	0.04484	0.008792		9.983	0.028064	0.038427	0.003238		9.983	0.024297	0.023162	0
																10.295	0.009763	0.00124		10.295	0.042878	0.050117	0.01082		10.295	0.030091	0.050822	0.001758		10.295	0.014097	0.017713	0.000903
																10.607	0.008327	0.006776		10.607	0.029636	0.022218	0.012267		10.607	0.020571	0.048093	0.003714		10.607	0.030485	0.027285	0.000921
																10.919	0.01973	0.011221		10.919	0.052201	0.034235	0.005096		10.919	0.027721	0.039717	0.003994		10.919	0.037059	0.028532	0.001115
																11.231	0.016911	0.012599		11.231	0.045904	0.026873	0.004744		11.231	0.012934	0.035725	0.00315		11.231	0.030597	0.031421	0
																11.543	0.009542	0.016405		11.543	0.022998	0.03267	0.005933		11.543	0.019957	0.040016	0.00638		11.543	0.027944	0.041179	0.000122
																11.855	0.006189	0.021777		11.855	0.029623	0.030842	0.001396		11.855	0.033468	0.031607	0.00429		11.855	0.029184	0.03899	0.001457
																12.167	0.002401	0.024662		12.167	0.04211	0.021874	0.005153		12.167	0.027568	0.03463	0.005722		12.167	0.030173	0.042308	0
																12.479	0.01517	0.02448		12.479	0.027198	0.021628	0.001913		12.479	0.041121	0.038961	0.002669		12.479	0.048465	0.042887	0
																12.79	0.004586	0.018278		12.79	0.035602	0.028927	0.003846		12.79	0.021903	0.035216	0.006264		12.79	0.037526	0.062326	0.000521
																13.102	0.006417	0.036267		13.102	0.012073	0.01222	0.003451		13.102	0.018119	0.02499	0.010579		13.102	0.05996	0.061869	6.5e-05
																13.414	0.016075	0.027356		13.414	0.043586	0.019997	0.001821		13.414	0.038924	0.018238	0.007873		13.414	0.036337	0.078074	0.000403
																13.726	0.016173	0.032114		13.726	0.031683	0.018268	0.005712		13.726	0.015243	0.027653	0.008027		13.726	0.033463	0.081228	0.001158
																14.038	0.018145	0.026214		14.038	0.029624	0.026166	0.00363		14.038	0.020791	0.031847	0.009302		14.038	0.035687	0.080765	0
																14.35	0.016949	0.027355		14.35	0.021585	0.023014	0.006098		14.35	0.029974	0.029647	0.008696		14.35	0.037129	0.084989	0.004333
																14.662	0.030937	0.02628		14.662	0.033525	0.024436	0.004238		14.662	0.015152	0.028064	0.015365		14.662	0.036554	0.094656	0.000515
																14.974	0.029552	0.028404		14.974	0.016497	0.017595	0.000871		14.974	0.039356	0.023023	0.012184		14.974	0.044605	0.087597	6.07e-05
																15.286	0.023528	0.021971		15.286	0.031856	0.021557	0.009073		15.286	0.031592	0.033885	0.011082		15.286	0.044948	0.098662	0.001636
																15.598	0.031325	0.02141		15.598	0.033639	0.018056	0.010831		15.598	0.02664	0.016736	0.008756		15.598	0.035694	0.096493	0.003113
																15.91	0.018335	0.017989		15.91	0.033421	0.022432	0.006288		15.91	0.03398	0.024839	0.010926		15.91	0.044151	0.081952	0.001237
																16.222	0.021832	0.020613		16.222	0.039202	0.040848	0.007061		16.222	0.036821	0.033903	0.005528		16.222	0.030841	0.101831	0.000299
																16.534	0.019748	0.015653		16.534	0.037198	0.01887	0.004406		16.534	0.022733	0.033811	0.003635		16.534	0.043553	0.087765	0.00045
																16.846	0.018193	0.021051		16.846	0.052026	0.018593	0.005199		16.846	0.03369	0.026312	0.005463		16.846	0.032787	0.092544	0.001742
																17.158	0.00992	0.023977		17.158	0.03951	0.021339	0.003502		17.158	0.025448	0.039568	0.007874		17.158	0.041989	0.094965	0.000234
																17.47	0.015462	0.020575		17.47	0.028131	0.025804	0.000663		17.47	0.031708	0.040881	0.003889		17.47	0.042006	0.094063	0.002314
																17.782	0.025784	0.019326		17.782	0.028833	0.007508	0.006628		17.782	0.03415	0.044647	0.005961		17.782	0.041506	0.094771	0.000225
																18.094	0.009081	0.025926		18.094	0.017523	0.024519	0.003894		18.094	0.026033	0.032688	0.004806		18.094	0.02734	0.098768	0.001814
																18.406	0.016103	0.018566		18.406	0.01294	0.017221	0.010633		18.406	0.057264	0.029881	0.005033		18.406	0.039715	0.085342	0.000459
																18.718	0.027299	0.02353		18.718	0.044966	0.024933	0.001902		18.718	0.050682	0.01886	0.002609		18.718	0.03656	0.100815	0.001344
																19.03	0.005943	0.026369		19.03	0.035375	0.027293	0.003568		19.03	0.022308	0.039501	0.004717		19.03	0.044159	0.099425	0.000366
																19.342	0.013679	0.017674		19.342	0.02924	0.019924	0.007729		19.342	0.026439	0.027016	0.004629		19.342	0.039715	0.092626	6.44e-05
																19.654	0.008998	0.023269		19.654	0.027568	0.017913	0.005093		19.654	0.058733	0.020489	0.000836		19.654	0.039603	0.094147	9.86e-05
																19.966	0.0202	0.023851		19.966	0.033606	0.018092	0.004101		19.966	0.045784	0.041925	0.002457		19.966	0.032604	0.104733	0.000527
																20.278	0.029638	0.026957		20.278	0.035809	0.026018	0.006894		20.278	0.046172	0.031623	0.002519		20.278	0.044528	0.107434	0.000418
																20.59	0.01407	0.023889		20.59	0.021926	0.007926	0.00508		20.59	0.031451	0.033229	0.001929		20.59	0.041551	0.113017	0.000499
																20.902	0.021515	0.030353		20.902	0.04513	0.020083	0.010033		20.902	0.050789	0.03624	0.007428		20.902	0.064422	0.091733	0.002582
																21.213	0.016361	0.023081		21.213	0.021955	0.039162	0.009019		21.213	0.026864	0.030131	0.002501		21.213	0.026329	0.091141	0.001943
																21.525	0.018232	0.027198		21.525	0.02946	0.023467	0.010125		21.525	0.032436	0.031887	0.004375		21.525	0.022674	0.09254	0.001066
																21.837	0.009514	0.027928		21.837	0.022526	0.022388	0.007777		21.837	0.02419	0.041829	0.001382		21.837	0.036968	0.077524	0.000556
																22.149	0.028453	0.020308		22.149	0.017918	0.042947	0.006551		22.149	0.026169	0.041361	0.002171		22.149	0.032951	0.067182	0.001509
																22.461	0.013989	0.021856		22.461	0.017487	0.015944	0.002847		22.461	0.027602	0.037809	0.002348		22.461	0.046086	0.080086	9.99e-06
																22.773	0.016093	0.030403		22.773	0.032834	0.007624	0.005049		22.773	0.018042	0.040415	0		22.773	0.035445	0.064763	0.000267
																23.085	0.016026	0.027369		23.085	0.02956	0.026029	0.003226		23.085	0.043443	0.024173	0.003597		23.085	0.037966	0.064559	0.000124
																23.397	0.009083	0.027119		23.397	0.017806	0.013507	0.001398		23.397	0.033206	0.027557	0.004903		23.397	0.029124	0.05898	0.001207
																23.709	0.019621	0.024697		23.709	0.032788	0.012911	0.00158		23.709	0.038658	0.017028	0.003988		23.709	0.018634	0.065414	0.001665
																24.021	0.016561	0.035447		24.021	0.025791	0.009999	0.002914		24.021	0.030841	0.019539	0.003996		24.021	0.038545	0.060404	0.001829
																24.333	0.012954	0.022895		24.333	0.02788	0.005077	0.001105		24.333	0.025262	0.020502	0.003233		24.333	0.01938	0.069439	0.001496
																24.645	0.021421	0.017547		24.645	0.009725	0.007683	0.001555		24.645	0.029906	0.012237	0.000768		24.645	0.015444	0.069256	0.001203
																24.957	0.011986	0.035976		24.957	0.027909	0.003015	0.000653		24.957	0.04421	0.023647	0.00307		24.957	0.042592	0.055368	0.000357
																25.269	0.024612	0.033411		25.269	0.029595	0.012384	0.001318		25.269	0.038698	0.030322	0.001857		25.269	0.013691	0.064555	0.000552
																25.581	0.016717	0.026464		25.581	0.016205	0.011891	0.000583		25.581	0.037665	0.017666	0.002311		25.581	0.008515	0.064293	0
																25.893	0.016068	0.029695		25.893	0.018463	0.011599	0.001792		25.893	0.032538	0.018511	0.001797		25.893	0.03084	0.045926	0.000906
																26.205	0.014431	0.020298		26.205	0.015934	0.017269	0.000957		26.205	0.030952	0.029193	0.004894		26.205	0.022545	0.054856	0.000621
																26.517	0.015254	0.028972		26.517	0.023468	0.002547	0.003849		26.517	0.038356	0.011874	0.004491		26.517	0.041213	0.053576	0.002649
																26.829	0.026941	0.02187		26.829	0.0373	0.014792	0.002823		26.829	0.036354	0.015527	0.005128		26.829	0.029106	0.040545	0.00097
																27.141	0.019211	0.019336		27.141	0.029737	0.010391	0.000494		27.141	0.029231	0.01538	0.00395		27.141	0.022234	0.041855	0.000731
																27.453	0.0218	0.021162		27.453	0.031716	0.013378	0.002141		27.453	0.029077	0.013053	0.005357		27.453	0.033909	0.045661	0.001031
																27.765	0.017637	0.015407		27.765	0.027872	0.018759	0.003449		27.765	0.03094	0.011867	0.004031		27.765	0.021412	0.053739	0.000435
																28.077	0.021179	0.020849		28.077	0.03803	0.005297	0.001105		28.077	0.031223	0.016456	0.004078		28.077	0.028653	0.043656	0
																28.389	0.018855	0.039326		28.389	0.023681	0.025614	0.000514		28.389	0.024251	0.01154	0.003617		28.389	0.023405	0.051304	9.74e-05
																28.701	0.018617	0.022917		28.701	0.018446	0.014879	0.000409		28.701	0.010943	0.01243	0.003776		28.701	0.044123	0.058597	0.000983
																29.013	0.015698	0.03249		29.013	0.027281	0.019055	0.000113		29.013	0.018665	0.011109	0.002031		29.013	0.033563	0.060927	0.001485
																29.325	0.015652	0.030912		29.325	0.029894	0.014337	0.001116		29.325	0.038756	0.010339	0.001042		29.325	0.043621	0.068465	0.000633
																29.636	0.014888	0.035292		29.636	0.023258	0.025934	0.002784		29.636	0.026513	0.011377	0.002696		29.636	0.042161	0.058941	0.001227
																29.948	0.022199	0.027009		29.948	0.042605	0.036633	0.002787		29.948	0.042953	0.005811	0.002711		29.948	0.03366	0.043921	0.000559
																30.26	0.026857	0.031387		30.26	0.044339	0.014788	0.000661		30.26	0.028826	0.020061	0.002785		30.26	0.012612	0.049198	0.000697
																30.572	0.030297	0.032894		30.572	0.034833	0.011209	0.001345		30.572	0.007704	0.012563	0.004254		30.572	0.021275	0.055931	0
																30.884	0.01241	0.0186		30.884	0.026753	0.019363	0.003856		30.884	0.012375	0.017321	0.005515		30.884	0.036152	0.03726	0.000792
																31.196	0.007693	0.031945		31.196	0.030014	0.008248	0.000605		31.196	0.031147	0.012574	0.002524		31.196	0.028561	0.031173	7.27e-05
																31.508	0.022205	0.022846		31.508	0.042584	0.021791	0.000759		31.508	0.019191	0.013476	0.00286		31.508	0.022847	0.033922	0.000157
																31.82	0.015695	0.019228		31.82	0.029164	0.022553	0.000832		31.82	0.023299	0.012871	0.002736		31.82	0.022635	0.021456	0.000156
																32.132	0.01951	0.02877		32.132	0.037852	0.039331	0.000317		32.132	0.01749	0.022365	0.004884		32.132	0.025675	0.031673	0.000126
																32.444	0.011461	0.025315		32.444	0.035464	0.028146	0.002045		32.444	0.042392	0.020354	0.003713		32.444	0.019398	0.016944	0.000638
																32.756	0.021367	0.023278		32.756	0.029871	0.029823	0.000727		32.756	0.04623	0.011775	0.004204		32.756	0.034052	0.022207	8.33e-05
																33.068	0.013246	0.011051		33.068	0.034493	0.020439	0.000343		33.068	0.034625	0.009161	0.003192		33.068	0.02118	0.015667	0
																33.38	0.018833	0.017835		33.38	0.039142	0.024197	0.000125		33.38	0.018251	0.020883	0.003076		33.38	0.010466	0.025653	0.000104
																33.692	0.012739	0.018116		33.692	0.027322	0.013115	0.000762		33.692	0.029851	0.01151	0.003646		33.692	0.016324	0.017265	0.000732
																34.004	0.014104	0.014781		34.004	0.039812	0.018522	0.000794		34.004	0.025728	0.023126	0.007073		34.004	0.02487	0.01809	0
																34.316	0.025232	0.017446		34.316	0.044083	0.013002	0.002508		34.316	0.035866	0.013776	0.00383		34.316	0.014248	0.016689	0.000785
																34.628	0.010725	0.02032		34.628	0.048535	0.013611	0.001031		34.628	0.035908	0.014306	0.002391		34.628	0.02346	0.011324	0.00043
																34.94	0.017886	0.026244		34.94	0.030911	0.030952	0.000175		34.94	0.023411	0.015808	0.002127		34.94	0.013603	0.020834	0
																35.252	0.030067	0.02158		35.252	0.038963	0.019014	0.000938		35.252	0.028508	0.027675	0.004623		35.252	0.030347	0.017676	6.25e-05
																35.564	0.011566	0.022891		35.564	0.038241	0.015894	0.001902		35.564	0.021853	0.029741	0.003963		35.564	0.024536	0.014425	0.000134
																35.876	0.019051	0.024498		35.876	0.029811	0.029877	9.54e-05		35.876	0.031601	0.025787	0.004286		35.876	0.020669	0.023412	0.000595
																36.188	0.012069	0.016233		36.188	0.036301	0.022872	0.001048		36.188	0.028513	0.025117	0.002668		36.188	0.025813	0.018403	0.000479
																36.5	0.008037	0.019192		36.5	0.038432	0.032585	0.002662		36.5	0.022666	0.018923	0.004997		36.5	0.023828	0.020277	0.000147
																36.812	0.021197	0.023745		36.812	0.048816	0.026833	0.005375		36.812	0.018608	0.025155	0.002789		36.812	0.006846	0.025331	0.002852
																37.124	0.018229	0.017572		37.124	0.030493	0.024518	0.000458		37.124	0.028274	0.02479	0.005557		37.124	0.02804	0.022584	0.000112
																37.436	0.014956	0.01622		37.436	0.031262	0.027971	0.001008		37.436	0.032018	0.028499	0.003405		37.436	0.019461	0.02268	0.000855
																37.748	0.016243	0.015181		37.748	0.021909	0.041197	0.001844		37.748	0.014502	0.027108	0.00271		37.748	0.017319	0.025174	0.000657
																38.059	0.018602	0.025254		38.059	0.029085	0.032185	0.002238		38.059	0.028845	0.042436	0.003927		38.059	0.015433	0.020124	0.000333
																38.371	0.017153	0.028637		38.371	0.032982	0.020666	0.002394		38.371	0.028441	0.031424	0.003784		38.371	0.017155	0.026691	0.000573
																38.683	0.015861	0.022636		38.683	0.019041	0.030474	0.000555		38.683	0.018519	0.021766	0.001402		38.683	0.012663	0.015952	0.000216
																38.995	0.013987	0.018931		38.995	0.024795	0.0229	0.002628		38.995	0.034316	0.022747	0.003123		38.995	0.015494	0.02302	0.000948
																39.307	0.026267	0.012872		39.307	0.040525	0.014651	0.001657		39.307	0.031348	0.029885	0.002734		39.307	0.023314	0.014129	0.000518
																39.619	0.013367	0.016241		39.619	0.022826	0.018292	0.002672		39.619	0.043464	0.016021	0.002176		39.619	0.013056	0.01974	8.43e-05
																39.931	0.012503	0.014353		39.931	0.038237	0.013355	0.000309		39.931	0.016298	0.019408	0.003701		39.931	0.015092	0.032888	0.001281
																40.243	0.01691	0.013945		40.243	0.03671	0.013688	0.000703		40.243	0.025964	0.017132	0.003263		40.243	0	0.024442	0.000944
																40.555	0.023146	0.018451		40.555	0.01947	0.021848	0.001167		40.555	0.017884	0.027411	0.00193		40.555	0.016135	0.023509	0.000306
																40.867	0.015781	0.022197		40.867	0.037404	0.023885	0.001178		40.867	0.026001	0.024008	0.002643		40.867	0.025204	0.02437	0.001005
																41.179	0.02341	0.019263		41.179	0.032872	0.016787	0.002183		41.179	0.023052	0.020626	0.003966		41.179	0.030589	0.021525	0.000483
																41.491	0.036876	0.01716		41.491	0.023866	0.012401	0.001957		41.491	0.011887	0.024819	0.003038		41.491	0.041771	0.0223	0
																41.803	0.005608	0.01601		41.803	0.016788	0.021391	0.001945		41.803	0.05042	0.016025	0.002773		41.803	0.021766	0.019645	0.001492
																42.115	0.016791	0.013813		42.115	0.034244	0.020298	0.001428		42.115	0.034584	0.017245	0.003639		42.115	0.021707	0.0268	0.000211
																42.427	0.017565	0.018189		42.427	0.047607	0.02414	0.002247		42.427	0.024536	0.023418	0.003499		42.427	0.039097	0.029029	0
																42.739	0.023926	0.009531		42.739	0.035907	0.022081	0.001684		42.739	0.019549	0.02555	0.002248		42.739	0.031555	0.02711	0.000262
																43.051	0.006227	0.012376		43.051	0.025165	0.028357	0.001709		43.051	0.023404	0.011809	0.002669		43.051	0.03436	0.027357	0.00088
																43.363	0.019025	0.021588		43.363	0.026566	0.034347	0.003135		43.363	0.020848	0.027132	0.002494		43.363	0.027475	0.023006	0.001452
																43.675	0.008535	0.012168		43.675	0.034852	0.038366	0.001422		43.675	0.023041	0.020526	0.002953		43.675	0.024496	0.018868	8.17e-05
																43.987	0.022606	0.012009		43.987	0.037566	0.022077	0.000774		43.987	0.015499	0.015973	0.001536		43.987	0.034069	0.023994	0.000261
																44.299	0.022029	0.013325		44.299	0.030609	0.019954	0.000187		44.299	0.027143	0.027129	0.003256		44.299	0.030946	0.025042	0.000482
																44.611	0.015077	0.015866		44.611	0.047837	0.020557	0.000878		44.611	0.015996	0.024671	0.003303		44.611	0.022446	0.017929	0.000554
																44.923	0.010197	0.012014		44.923	0.023827	0.028633	0.000899		44.923	0.04418	0.030471	0.00115		44.923	0.031335	0.024357	0.000479
																45.235	0.014151	0.020973		45.235	0.03363	0.023531	0.004055		45.235	0.029052	0.020743	0.002741		45.235	0.031211	0.017032	0
																45.547	0.018823	0.0137		45.547	0.014136	0.025603	0.001399		45.547	0.020578	0.02565	0.000875		45.547	0.024134	0.026192	0.00031
																45.859	0.00328	0.022125		45.859	0.030361	0.01897	0.0003		45.859	0.029615	0.026524	0.001959		45.859	0.025541	0.027406	9.2e-05
																46.171	0.010213	0.01854		46.171	0.035358	0.022983	0.002491		46.171	0.032844	0.022758	0.000346		46.171	0.036111	0.027964	0
																46.482	0.018872	0.010937		46.482	0.029293	0.01255	0.001864		46.482	0.018084	0.029472	0.001268		46.482	0.049076	0.020378	6.93e-05
																46.794	0.00829	0.012487		46.794	0.046722	0.024332	0.001995		46.794	0.035536	0.018144	0.002672		46.794	0.054244	0.019692	0.000585
																47.106	0.013964	0.00987		47.106	0.043628	0.019573	0.001158		47.106	0.018016	0.009512	0.003065		47.106	0.027707	0.013428	0
																47.418	0.01338	0.005721		47.418	0.043001	0.011169	7.43e-05		47.418	0.014231	0.022294	0.002784		47.418	0.022118	0.020944	0.000826
																47.73	0.011501	0.014065		47.73	0.035725	0.030202	0.00122		47.73	0.031322	0.023991	0.003264		47.73	0.02646	0.018556	0
																48.042	0.011564	0.012277		48.042	0.029243	0.01639	0.002136		48.042	0.029993	0.013217	0.001545		48.042	0.030654	0.01692	0
																48.354	0.01919	0.017044		48.354	0.045682	0.02355	0.001066		48.354	0.010761	0.01886	0.002306		48.354	0.027818	0.020059	0
																48.666	0.017606	0.016043		48.666	0.029365	0.011533	0.001233		48.666	0.026462	0.015728	0.004196		48.666	0.035475	0.01573	0
																48.978	0.013625	0.020298		48.978	0.024739	0.024896	0.002191		48.978	0.035359	0.017635	0.001933		48.978	0.015981	0.022329	0.001459
																49.29	0.019906	0.012471		49.29	0.028184	0.020037	0.002736		49.29	0.033697	0.012325	0.002622		49.29	0.022458	0.023364	0.000369
																49.602	0.011899	0.023659		49.602	0.032085	0.016735	0.001028		49.602	0.022903	0.02504	0.004044		49.602	0.026951	0.025542	0.000775
																49.914	0.004463	0.007247		49.914	0.038778	0.012249	0.00179		49.914	0.021531	0.031624	0.003873		49.914	0.02213	0.019811	0.000845
																50.226	0.007083	0.009963		50.226	0.052172	0.013765	0.00089		50.226	0.011326	0.025913	0.002186		50.226	0.01847	0.027503	0.000775
																50.538	0.007266	0.008021		50.538	0.029044	0.011776	0.001306		50.538	0.019264	0.024203	0.002484		50.538	0.038872	0.024875	0.000183
																50.85	0.024391	0.00994		50.85	0.028244	0.022139	0.00058		50.85	0.015955	0.017476	0.002618		50.85	0.011915	0.021905	0.000887
																51.162	0.013431	0.018845		51.162	0.033774	0.010828	0.004169		51.162	0.031774	0.008593	0.003292		51.162	0.023209	0.032103	0.000724
																51.474	0.02921	0.011662		51.474	0.023837	0.004457	0.000499		51.474	0.017029	0.009092	0.001631		51.474	0.032079	0.023052	0.000443
																51.786	0.010193	0.005049		51.786	0.025938	0.013021	0.000772		51.786	0.021732	0.033105	0.004246		51.786	0.024021	0.023756	0.000831
																52.098	0.018383	0.016937		52.098	0.023794	0.017723	0.001718		52.098	0.014788	0.022825	0.001616		52.098	0.013547	0.021407	0.000184
																52.41	0.009486	0.010292		52.41	0.020189	0	0.000723		52.41	0.015457	0.012788	0.002535		52.41	0.020864	0.032773	0.000258
																52.722	0.020272	0.014634		52.722	0.040552	0.009008	0.000963		52.722	0.018651	0.024177	0.000786		52.722	0.025356	0.021518	0.000372
																53.034	0.014356	0.017327		53.034	0.031179	0.001756	0.001821		53.034	0.013415	0.018219	0.002946		53.034	0.024444	0.024306	0.000417
																53.346	0.022848	0.015306		53.346	0.033758	0.023436	0.001186		53.346	0.030846	0.021485	0.002101		53.346	0.020968	0.016118	0
																53.658	0.012962	0.015056		53.658	0.027491	0.015583	0.001006		53.658	0.025133	0.023982	0.001137		53.658	0.029734	0.026081	0.000228
																53.97	0.012056	0.010476		53.97	0.021302	0.015283	0.001524		53.97	0.018382	0.023741	0.002365		53.97	0.009164	0.019235	0.000814
																54.282	0.010119	0.017889		54.282	0.021049	0.017561	0		54.282	0.013309	0.021567	0.001425		54.282	0.022615	0.015848	0.000681
																54.594	0.01183	0.01025		54.594	0.033564	0.005427	0.001612		54.594	0.035	0.010194	0.004739		54.594	0.018144	0.025142	0.000758
																54.905	0.03152	0.009548		54.905	0.040344	0.011934	0.002414		54.905	0.044308	0.00936	0.001316		54.905	0.027902	0.016427	0.000114
																55.217	0.019477	0.017253		55.217	0.026297	0.024657	0.000565		55.217	0.02609	0.007687	0.001532		55.217	0.022651	0.023047	0
																55.529	0.013525	0.014287		55.529	0.042131	0.016739	0.001503		55.529	0.028342	0.012289	0.001885		55.529	0.030653	0.023191	0
																55.841	0.02245	0.006739		55.841	0.027618	0.010834	0.000665		55.841	0.02904	0.010316	0.001337		55.841	0.025771	0.018005	0.000918
																56.153	0.022891	0.006582		56.153	0.035297	0.0187	0.002164		56.153	0.021124	0.007179	0.002372		56.153	0.024731	0.023416	0
																56.465	0.009128	0.013555		56.465	0.056754	0.012239	0.001698		56.465	0.017164	0.01033	0.000585		56.465	0.019715	0.024091	0.000744
																56.777	0.011533	0.011739		56.777	0.037542	0.014073	0.001482		56.777	0.027591	0.02023	0.002462		56.777	0.009553	0.019349	0.000729
																57.089	0.020961	0.014101		57.089	0.025632	0.009405	0.000535		57.089	0.018856	0.014354	0.002173		57.089	0.022836	0.018874	0.000242
																57.401	0.0186	0.006285		57.401	0.017707	0.006213	0.000904		57.401	0.026075	0.016211	0.004147		57.401	0.024096	0.020426	0
																57.713	0.017764	0.008965		57.713	0.022208	0.012341	0.002727		57.713	0.033027	0.018293	0.003461		57.713	0.030618	0.027778	0.00049
																58.025	0.027009	0.010465		58.025	0.018301	0.015002	0.001956		58.025	0.040002	0.018607	0.001157		58.025	0.028924	0.024514	0
																58.337	0.021225	0.007601		58.337	0.035063	0.012765	0.00124		58.337	0.031691	0.011482	0.00368		58.337	0.024223	0.041178	8.53e-05
																58.649	0.032679	0.01619		58.649	0.025158	0.007615	0.00158		58.649	0.02123	0.007092	0.00244		58.649	0.029588	0.031869	0.000212
																58.961	0.031501	0.014473		58.961	0.022333	0.017219	0.000974		58.961	0.02154	0.021094	0.002974		58.961	0.028746	0.033226	0
																59.273	0.018933	0.005277		59.273	0.040105	0.017125	0.000164		59.273	0.0243	0.018176	0.001435		59.273	0.048131	0.042131	0
																59.585	0.023269	0.010852		59.585	0.031188	0.004064	0.001138		59.585	0.01505	0.021046	0.002514		59.585	0.026806	0.03126	0
																59.897	0.020535	0.013918		59.897	0.019992	0.008049	0.000182		59.897	0.020638	0.021347	0.001933		59.897	0.023269	0.037385	0
																60.209	0.025354	0.011701		60.209	0.031469	0.012803	0.003272		60.209	0.020857	0.015383	0.003786		60.209	0.030958	0.036873	0
																60.521	0.011182	0.022355		60.521	0.027762	0.01359	0.000339		60.521	0.020943	0.010761	0.00234		60.521	0.030212	0.032855	3.07e-07
																60.833	0.03137	0.008519		60.833	0.032289	0.034144	0.00023		60.833	0.030084	0.007841	0.000888		60.833	0.022021	0.038805	6.22e-05
																61.145	0.015762	0.01417		61.145	0.032134	0.013444	0.000736		61.145	0.029254	0.009394	0.00142		61.145	0.018377	0.02859	0.000745
																61.457	0.014377	0.017641		61.457	0.031424	0.010749	0.000602		61.457	0.030507	0.006631	0.001798		61.457	0.02521	0.036716	0.0009
																61.769	0.008814	0.023926		61.769	0.011868	0.017804	0.000698		61.769	0.031029	0.00952	0.001898		61.769	0.012769	0.02937	0
																62.081	0.025158	0.013255		62.081	0.024571	0.018254	0.000527		62.081	0.010771	0.01504	0.002801		62.081	0.02361	0.02945	0
																62.393	0.018438	0.016237		62.393	0.017408	0.029634	0.000384		62.393	0.017838	0.0064	0.003144		62.393	0.038415	0.026912	3.13e-05
																62.705	0.018173	0.013475		62.705	0.010268	0.011006	0.000588		62.705	0.040317	0.009063	0.003082		62.705	0.020367	0.026181	0
																63.017	0.016224	0.012974		63.017	0.022171	0.019904	0.000419		63.017	0.024759	0.005889	0.001154		63.017	0.012568	0.029352	0.001597
																63.328	0.015353	0.014056		63.328	0.021748	0.024863	0.001102		63.328	0.039684	0.00087	0.00255		63.328	0.020935	0.022215	0.001146
																63.64	0.018749	0.0088		63.64	0.031974	0.014816	0.000757		63.64	0.035946	0.008614	0.001306		63.64	0.020566	0.022696	0.000472
																63.952	0.022196	0.011411		63.952	0.032293	0.000183	0.0026		63.952	0.02598	0.007067	0.002055		63.952	0.033925	0.024262	0.00068
																64.264	0.025966	0.011832		64.264	0.02962	0.002647	0.001195		64.264	0.028141	0.004736	0.001804		64.264	0.028998	0.028039	0
																64.576	0.016706	0.013943		64.576	0.01713	0.019529	0.000671		64.576	0.029498	0.003263	0.003031		64.576	0.029938	0.024788	0.000691
																64.888	0.022499	0.020759		64.888	0.022735	0.006257	0.002636		64.888	0.030491	0.001119	0.001446		64.888	0.027215	0.014704	0.00011
																65.2	0.02505	0.018642		65.2	0.027317	0.009214	0.000528		65.2	0.021641	0.006887	0.002114		65.2	0.039565	0.016164	2.69e-05
																65.512	0.017457	0.016012		65.512	0.037051	0.013433	0.003887		65.512	0.027108	0.010024	0.00129		65.512	0.026313	0.026506	0.000389
																65.824	0.023734	0.015373		65.824	0.018054	0.011697	0.001006		65.824	0.02626	0.008949	0.003379		65.824	0.021108	0.022659	0.000121
																66.136	0.016015	0.003897		66.136	0.042723	0.020757	0.000156		66.136	0.014757	0.013752	0.001953		66.136	0.032706	0.02029	0
																66.448	0.013387	0.016307		66.448	0.027981	0.008452	0.003045		66.448	0.019798	0.017184	0.000885		66.448	0.038522	0.01766	1.38e-06
																66.76	0.018391	0.017951		66.76	0.018923	0.010878	0.001101		66.76	0.0277	0.004318	0.001563		66.76	0.028542	0.015986	0
																67.072	0.032	0.011687		67.072	0.046561	0.003613	0.002396		67.072	0.016598	0.006915	0.002398		67.072	0.017077	0.024148	0.000325
																67.384	0.023635	0.020586		67.384	0.03657	0.019969	0.001132		67.384	0.020783	0.000633	0.002116		67.384	0.014074	0.020144	0.000429
																67.696	0.016049	0.017527		67.696	0.022074	0.011392	0.000835		67.696	0.036641	0.003274	0.002755		67.696	0.028895	0.026369	0.000574
																68.008	0.027044	0.015754		68.008	0.039692	0.016974	0.000793		68.008	0.031948	0.007906	0.004402		68.008	0.016345	0.015441	0.000724
																68.32	0.022858	0.011894		68.32	0.029073	0.017548	0.001084		68.32	0.02091	0.003402	0.001196		68.32	0.03647	0.018594	0.000618
																68.632	0.020333	0.011297		68.632	0.024837	0.011308	0.003016		68.632	0.016335	0.006985	0.00086		68.632	0.018736	0.018331	0.000913
																68.944	0.01836	0.013144		68.944	0.026483	0.018635	0.000394		68.944	0.037073	0.011078	0.000624		68.944	0.025334	0.022024	1.34e-05
																69.256	0.023586	0.015326		69.256	0.032095	0.01705	0.000821		69.256	0.012553	0.016336	0.002253		69.256	0.022484	0.018902	0.000104
																69.568	0.012051	0.008448		69.568	0.04233	0.014897	0.001612		69.568	0.02179	0.010523	0.000906		69.568	0.019963	0.013823	0.000174
																69.88	0.030942	0.023543		69.88	0.02928	0.010447	0.00123		69.88	0.015817	0.008388	0.002588		69.88	0.021772	0.018032	0
																70.192	0.017419	0.011227		70.192	0.034222	0.00448	0.001263		70.192	0.016133	0.010763	0.002448		70.192	0.024578	0.015132	2.61e-06
																70.504	0.022406	0.019329		70.504	0.04838	0.013977	0.000755		70.504	0.020759	0.004824	0.001079		70.504	0.021017	0.020286	0.001013
																70.816	0.020552	0.015346		70.816	0.041992	0.021941	6.24e-05		70.816	0.018611	0.009329	0.003011		70.816	0.028447	0.016767	0
																71.128	0.023873	0.017583		71.128	0.057237	0.01075	0.002286		71.128	0.037694	0.007909	0.002033		71.128	0.031008	0.029433	0
																71.439	0.016371	0.012197		71.439	0.048125	0.018706	0.001823		71.439	0.04299	0.017938	0.003591		71.439	0.017235	0.012644	0.00086
																71.751	0.012701	0.021993		71.751	0.032608	0.018229	0.001446		71.751	0.037333	0.00491	0.001526		71.751	0.029407	0.023052	0.000745
																72.063	0.024642	0.015345		72.063	0.048326	0.020284	0.000968		72.063	0.021701	0.015046	0.000647		72.063	0.034894	0.019655	0.000285
																72.375	0.02009	0.0133		72.375	0.040432	0.017645	0.000326		72.375	0.01531	0.005833	0.002806		72.375	0.033095	0.026787	0.000345
																72.687	0.020086	0.014487		72.687	0.03453	0.021208	0.000451		72.687	0.022692	0.015489	0.001682		72.687	0.01662	0.018188	0.000155
																72.999	0.009904	0.01402		72.999	0.051461	0.01182	0.002605		72.999	0.031758	0.010816	0.001654		72.999	0.023194	0.022634	2.3e-06
																73.311	0.012145	0.019457		73.311	0.046027	0.023269	0.002226		73.311	0.039707	0.013083	0.001587		73.311	0.024248	0.017352	0
																73.623	0.01119	0.017966		73.623	0.034181	0.028724	0.000984		73.623	0.040463	0.004164	0.003436		73.623	0.019024	0.016976	0.000221
																73.935	0.008954	0.021414		73.935	0.05734	0.034799	0.000449		73.935	0.026769	0.006715	0.000639		73.935	0.017385	0.021281	0
																74.247	0.017738	0.011971		74.247	0.063389	0.043539	0.000949		74.247	0.02327	0.011845	0.001561		74.247	0.017908	0.021152	0.000179
																74.559	0.023481	0.012759		74.559	0.031303	0.029359	0.000201		74.559	0.010754	0.003287	0.002499		74.559	0.030439	0.014498	0.002525
																74.871	0.018457	0.01557		74.871	0.034792	0.03523	0		74.871	0.039462	0.010061	0.003358		74.871	0.026478	0.020911	0.000169
																75.183	0.017163	0.017917		75.183	0.033504	0.02873	0.001901		75.183	0.025655	0.016326	0.003843		75.183	0.009616	0.017327	0.000177
																75.495	0.013362	0.02516		75.495	0.029143	0.033912	0.001909		75.495	0.019679	0.011257	0.001808		75.495	0.016354	0.012005	0.000162
																75.807	0.018913	0.017025		75.807	0.02354	0.026519	7.32e-05		75.807	0.005864	0.010959	0.00223		75.807	0.035674	0.020567	0.000305
																76.119	0.017639	0.017116		76.119	0.042223	0.037925	0.002714		76.119	0.033525	0.00877	0.001683		76.119	0.020338	0.012412	0
																76.431	0.016568	0.017085		76.431	0.04125	0.028509	0.001185		76.431	0.034482	0.013244	0.002319		76.431	0.025713	0.01532	0
																76.743	0.025865	0.020055		76.743	0.02477	0.026092	0.002825		76.743	0.027131	0.023563	0.003288		76.743	0.024097	0.020263	0.000332
																77.055	0.014503	0.019081		77.055	0.033395	0.040778	0.003234		77.055	0.02385	0.012524	0.003437		77.055	0.011192	0.010725	0.000512
																77.367	0.01293	0.019622		77.367	0.037995	0.038452	0.002012		77.367	0.038254	0.015229	0.002688		77.367	0.022696	0.018223	0.000397
																77.679	0.017041	0.023145		77.679	0.044025	0.021917	0.000555		77.679	0.027098	0.015981	0.002164		77.679	0.029042	0.013629	0.000343
																77.991	0.013176	0.016968		77.991	0.033709	0.02656	0.004369		77.991	0.043372	0.019566	0.001471		77.991	0.040809	0.019765	0.000191
																78.303	0.015486	0.017592		78.303	0.039809	0.037592	0.00285		78.303	0.018709	0.014857	0.001614		78.303	0.01735	0.015705	0.00083
																78.615	0.014225	0.022376		78.615	0.028237	0.019517	0.002084		78.615	0.000999	0.013026	0.002324		78.615	0.018669	0.019222	0.000573
																78.927	0.007558	0.02752		78.927	0.027675	0.033206	0.001491		78.927	0.024091	0.016306	0.002646		78.927	0.021295	0.020023	0.000917
																79.239	0.011438	0.01492		79.239	0.047921	0.028968	0.000174		79.239	0.023868	0.019238	0.002787		79.239	0.021492	0.008854	0
																79.551	0.021829	0.01361		79.551	0.056419	0.022016	0.000282		79.551	0.03304	0.024182	0.00498		79.551	0.030095	0.014141	0.000217
																79.863	0.011832	0.017189		79.863	0.038865	0.02862	0.000729		79.863	0.030914	0.023592	0.004184		79.863	0.017583	0.019881	0
																80.174	0.014973	0.012876		80.174	0.021563	0.03876	0.001665		80.174	0.016632	0.023204	0.003374		80.174	0.014652	0.023516	0.000679
																80.486	0.0219	0.027646		80.486	0.031641	0.035633	0.001773		80.486	0.019052	0.01777	0.003568		80.486	0.018666	0.0199	0
																80.798	0.020785	0.024916		80.798	0.022169	0.035263	0.003872		80.798	0.033254	0.011084	0.002542		80.798	0.016511	0.016913	6.5e-05
																81.11	0.030251	0.018359		81.11	0.03658	0.04175	0.001469		81.11	0.032468	0.021461	0.00388		81.11	0.020932	0.015233	0.000666
																81.422	0.015723	0.02095		81.422	0.022844	0.043139	0.000541		81.422	0.017939	0.007571	0.003256		81.422	0.020964	0.022409	0.000671
																81.734	0.031803	0.019519		81.734	0.026566	0.034651	0.001168		81.734	0.037897	0.020303	0.001359		81.734	0.029529	0.02385	0.000868
																82.046	0.034308	0.011855		82.046	0.019593	0.05233	0.001055		82.046	0.027991	0.015353	0.003097		82.046	0.029765	0.014658	0.000122
																82.358	0.013008	0.01039		82.358	0.026522	0.034176	0.002277		82.358	0.024398	0.014234	0.001381		82.358	0.032112	0.02046	0.000654
																82.67	0.025735	0.016661		82.67	0.050905	0.031981	0.001553		82.67	0.024153	0.011506	0.002953		82.67	0.028772	0.019431	0.001558
																82.982	0.020319	0.018278		82.982	0.036708	0.044628	0.002065		82.982	0.038159	0.024783	0.002986		82.982	0.019161	0.017616	0.002231
																83.294	0.017267	0.016632		83.294	0.033984	0.048515	0.000338		83.294	0.030806	0.016254	0.003479		83.294	0.023945	0.026506	0.000147
																83.606	0.017548	0.01898		83.606	0.062817	0.044804	0.00131		83.606	0.022942	0.013012	0.002849		83.606	0.033795	0.021693	0.000457
																83.918	0.021956	0.011916		83.918	0.025525	0.045157	0.000586		83.918	0.02262	0.012549	0.001183		83.918	0.018226	0.019246	0
																84.23	0.03593	0.028655		84.23	0.035174	0.046918	0.000651		84.23	0.022314	0.011931	0.002851		84.23	0.016881	0.015842	0.000142
																84.542	0.02659	0.011789		84.542	0.032885	0.037342	0.002947		84.542	0.037704	0.012312	0.002609		84.542	0.021445	0.01664	0
																84.854	0.023421	0.018619		84.854	0.039838	0.052889	0.001669		84.854	0.022101	0.012802	0.001827		84.854	0.010322	0.023764	0.00029
																85.166	0.033818	0.023137		85.166	0.034978	0.058858	0.000191		85.166	0.019084	0.014564	0.002206		85.166	0.025067	0.017316	0.000485
																85.478	0.015187	0.016671		85.478	0.041745	0.040976	0.00181		85.478	0.035985	0.019822	0.00223		85.478	0.018898	0.009419	0
																85.79	0.013246	0.02048		85.79	0.014419	0.03946	0.001879		85.79	0.012342	0.016023	0.002106		85.79	0.018995	0.020156	0
																86.102	0.024859	0.02769		86.102	0.025066	0.050214	0.002477		86.102	0.029456	0.021639	0.003182		86.102	0.016002	0.016464	0
																86.414	0.022785	0.022434		86.414	0.036608	0.054704	0.001776		86.414	0.02678	0.027477	0.002646		86.414	0.0182	0.015108	0.000234
																86.726	0.019054	0.023118		86.726	0.040734	0.039591	0.001997		86.726	0.023524	0.013365	0.002055		86.726	0.035025	0.019593	0.000228
																87.038	0.013698	0.028286		87.038	0.033149	0.044376	0.000376		87.038	0.018933	0.032539	0.002575		87.038	0.026972	0.016582	0.00068
																87.35	0.013251	0.023512		87.35	0.043954	0.051254	0.002532		87.35	0.020369	0.015616	0.005925		87.35	0.025472	0.024702	0.000834
																87.662	0.031027	0.026772		87.662	0.028251	0.054618	0.002002		87.662	0.029393	0.019749	0.002291		87.662	0.027459	0.022976	0.000417
																87.974	0.021085	0.033024		87.974	0.025073	0.056248	0.002198		87.974	0.023334	0.013775	0.002354		87.974	0.029072	0.016076	0.00086
																88.285	0.018243	0.020608		88.285	0.036358	0.051989	0.002424		88.285	0.021785	0.020578	0.003221		88.285	0.02662	0.018941	0.000345
																88.597	0.026371	0.034124		88.597	0.049063	0.063305	0.001811		88.597	0.054956	0.001798	0.00089		88.597	0.016248	0.019268	0.002039
																88.909	0.037105	0.021158		88.909	0.024978	0.066038	0.001181		88.909	0.040747	0.011831	0.002351		88.909	0.020481	0.014599	0.000672
																89.221	0.022142	0.028665		89.221	0.014104	0.045462	0.003485		89.221	0.025789	0.010899	0.001991		89.221	0.023616	0.018557	0.000234
																89.533	0.026716	0.012724		89.533	0.032264	0.051801	0.001391		89.533	0.018912	0.016855	0.003751		89.533	0.031388	0.020348	0
																89.845	0.020315	0.018576		89.845	0.034158	0.060841	0.001991		89.845	0.034419	0.024383	0.00105		89.845	0.01205	0.014913	0
																90.157	0.016123	0.028442		90.157	0.032625	0.054697	0.003611		90.157	0.02795	0.021147	0.00199		90.157	0.02629	0.024716	0.000658
																90.469	0.022167	0.021101		90.469	0.034434	0.050374	0.002265		90.469	0.028787	0.014148	0.003452		90.469	0.015459	0.029299	0.000248
																90.781	0.028698	0.015786		90.781	0.035477	0.049443	0.001661		90.781	0.034019	0.015257	0.001468		90.781	0.024501	0.019956	1.38e-06
																91.093	0.019448	0.03113		91.093	0.041025	0.065464	0.003003		91.093	0.015618	0.012496	0.004486		91.093	0.036492	0.017076	0
																91.405	0.040422	0.024523		91.405	0.04095	0.049764	0.001323		91.405	0.022298	0.016113	0.00202		91.405	0.034823	0.018774	0.000274
																91.717	0.019837	0.021456		91.717	0.025359	0.067489	0.000926		91.717	0.022589	0.017519	0.001449		91.717	0.02475	0.021563	0.001339
																92.029	0.023338	0.027689		92.029	0.048576	0.056641	0.001706		92.029	0.037488	0.019413	0.002551		92.029	0.018312	0.025165	0
																92.341	0.022265	0.031494		92.341	0.03839	0.0748	0.002639		92.341	0.014908	0.00834	0.00359		92.341	0.029579	0.014382	2.57e-05
																92.653	0.045569	0.035727		92.653	0.027023	0.081405	0.001342		92.653	0.02993	0.017942	0.002123		92.653	0.025705	0.023947	0.001032
																92.965	0.025413	0.03101		92.965	0.059922	0.075128	0.001979		92.965	0.008406	0.013796	0.002343		92.965	0.014932	0.021898	1.29e-05
																93.277	0.024944	0.027079		93.277	0.039261	0.082434	0.003027		93.277	0.034257	0.013544	0.001582		93.277	0.031237	0.034597	0.000498
																93.589	0.026336	0.029818		93.589	0.035481	0.062068	0.003748		93.589	0.007203	0.015523	0.002953		93.589	0.042961	0.025589	6.3e-06
																93.901	0.029383	0.013769		93.901	0.051486	0.061232	0.004913		93.901	0.037375	0.007731	0.003369		93.901	0.015339	0.025129	0
																94.213	0.026333	0.022392		94.213	0.04216	0.051081	0.001305		94.213	0.038102	0.019647	0.001547		94.213	0.012825	0.016016	0
																94.525	0.028911	0.023285		94.525	0.042623	0.069779	0.001295		94.525	0.022823	0.013796	0.000649		94.525	0.027116	0.026255	0
																94.837	0.017204	0.032095		94.837	0.045816	0.070623	0.00351		94.837	0.012675	0.015236	0.000353		94.837	0.010286	0.028098	0.000566
																95.149	0.019779	0.021161		95.149	0.05501	0.070444	0.000531		95.149	0.035453	0.012907	0.001042		95.149	0.026085	0.031951	3.99e-06
																95.461	0.02866	0.027822		95.461	0.047907	0.072053	0.001258		95.461	0.021088	0.02214	0.001242		95.461	0.022645	0.024706	0.000205
																95.773	0.030258	0.016276		95.773	0.026551	0.065784	0.001034		95.773	0.031523	0.015827	0.000637		95.773	0.013325	0.026686	0.00021
																96.085	0.027353	0.027437		96.085	0.039906	0.085524	0.002229		96.085	0.022926	0.007083	0.002329		96.085	0.016494	0.02868	0
																96.397	0.031514	0.031768		96.397	0.0302	0.060203	0.001098		96.397	0.029743	0.009759	0.002121		96.397	0.019456	0.032237	0
																96.708	0.018228	0.020335		96.708	0.026771	0.059752	0.003758		96.708	0.012754	0.006573	0.003559		96.708	0.015953	0.034683	0.000678
																97.02	0.026119	0.025492		97.02	0.046121	0.06674	0.003728		97.02	0.014551	0.011516	0.001911		97.02	0.00705	0.030611	0
																97.332	0.020315	0.02552		97.332	0.043667	0.057126	0.002774		97.332	0.022332	0.005939	0.001957		97.332	0.02228	0.026179	0.000239
																97.644	0.031116	0.02055		97.644	0.034057	0.057119	0.001589		97.644	0.028388	0.004863	0.001177		97.644	0.032373	0.029511	0
																97.956	0.01795	0.027679		97.956	0.041277	0.058016	0.002269		97.956	0.041317	0.017254	0.00072		97.956	0.023767	0.023728	0.000783
																98.268	0.018342	0.019715		98.268	0.041782	0.064636	0.000859		98.268	0.015702	0.00959	0.002989		98.268	0.021934	0.034357	0.000639
																98.58	0.026368	0.021332		98.58	0.018279	0.059796	0.003928		98.58	0.020218	0.00567	0.002701		98.58	0.002966	0.027196	0.000988
																98.892	0.025922	0.01654		98.892	0.03246	0.054889	0.000782		98.892	0.025505	0.006397	0.002004		98.892	0.022237	0.024133	0.001148
																99.204	0.023537	0.021315		99.204	0.027088	0.050714	0.00296		99.204	0.028707	0.008957	0.002588		99.204	0.021515	0.022167	0
																99.516	0.034714	0.023267		99.516	0.045719	0.057358	0.00063		99.516	0.034215	0.011191	0.002343		99.516	0.02671	0.025951	0
																99.828	0.012415	0.024098		99.828	0.046585	0.053287	0.000462		99.828	0.021381	0.007776	0.002074		99.828	0.039608	0.018696	0
																100.14	0.017474	0.015344		100.14	0.042226	0.063356	0.001278		100.14	0.02184	0.012372	0.000902		100.14	0.032023	0.023941	9.63e-05
																100.452	0.018273	0.020981		100.452	0.029442	0.059834	0.001497		100.452	0.012153	0.005423	0.00375		100.452	0.025149	0.029016	0.00033
																100.764	0.030768	0.018042		100.764	0.04848	0.051199	0.002391		100.764	0.017042	0.008929	0.00057		100.764	0.034167	0.026068	0.000305
																101.076	0.022924	0.013346		101.076	0.025553	0.057372	0.000679		101.076	0.009052	0.004314	0.004091		101.076	0.027844	0.021195	0
																101.388	0.030602	0.009121		101.388	0.040996	0.043268	0.00281		101.388	0.023753	0.013937	0.001964		101.388	0.026982	0.021997	0.000549
																101.7	0.021805	0.022045		101.7	0.041133	0.053224	0.003712		101.7	0.025599	0.005648	0.001645		101.7	0.024058	0.025403	7.19e-05
																102.012	0.013657	0.0203		102.012	0.034133	0.068251	0.001685		102.012	0.014808	0.006511	0.002018		102.012	0.028901	0.025976	0.000156
																102.324	0.022483	0.021047		102.324	0.041076	0.047885	0.002619		102.324	0.027444	0.019039	0.001398		102.324	0.021308	0.028649	0.001099
																102.636	0.023622	0.016475		102.636	0.037094	0.050594	0.000203		102.636	0.014342	0.006007	0.0012		102.636	0.025795	0.024302	0.000143
																102.948	0.019566	0.01766		102.948	0.039014	0.054891	0.004007		102.948	0.00915	0.016501	0.000575		102.948	0.026184	0.030045	0.000576
																103.26	0.032061	0.022181		103.26	0.036999	0.052183	0.001639		103.26	0.022781	0.002922	0.002441		103.26	0.033757	0.02344	0.000432
																103.572	0.036176	0.015581		103.572	0.03751	0.043756	0.001556		103.572	0.017378	0.006803	0.001301		103.572	0.013749	0.02812	0.000156
																103.884	0.018038	0.0184		103.884	0.035326	0.047154	0.001541		103.884	0.030608	0.015381	0.001703		103.884	0.025525	0.022186	0
																104.196	0.025783	0.023994		104.196	0.046444	0.047071	0.000166		104.196	0.020357	0.007001	0.001939		104.196	0.020171	0.020324	0
																104.508	0.022603	0.020124		104.508	0.020673	0.048746	0.001458		104.508	0.030653	0.014264	0.00249		104.508	0.039143	0.020339	0.00032
																104.82	0.016318	0.023407		104.82	0.025639	0.045357	0.001032		104.82	0.017885	0.010342	0.002178		104.82	0.020707	0.025996	0.000195
																105.131	0.013789	0.025748		105.131	0.041708	0.033441	0.001566		105.131	0.038055	0.008824	0.003029		105.131	0.037184	0.033837	7.01e-05
																105.443	0.032321	0.019269		105.443	0.033863	0.052779	0.000657		105.443	0.013819	0.012035	0.002796		105.443	0.029522	0.019528	0.000172
																105.755	0.028964	0.02297		105.755	0.043704	0.050543	0.000872		105.755	0.028695	0.019173	0.000732		105.755	0.036558	0.02516	0.000269
																106.067	0.031472	0.023848		106.067	0.050363	0.042567	0.000136		106.067	0.040553	0.008625	0.00119		106.067	0.029751	0.023629	0.000798
																106.379	0.025914	0.023506		106.379	0.04459	0.047099	0.000827		106.379	0.024684	0.018127	0.002117		106.379	0.029547	0.02826	0
																106.691	0.016529	0.027795		106.691	0.043435	0.043585	0.001781		106.691	0.017078	0.017094	0.00188		106.691	0.01693	0.039926	0.000851
																107.003	0.018912	0.027976		107.003	0.038293	0.03105	0.001005		107.003	0.03881	0.020071	0.002831		107.003	0.023854	0.030202	7.79e-05
																107.315	0.020712	0.022724		107.315	0.049902	0.022485	0.001014		107.315	0.025197	0.019004	0.002137		107.315	0.019303	0.01809	0.000488
																107.627	0.014528	0.03701		107.627	0.037725	0.038762	0.001373		107.627	0.026876	0.014322	0.001438		107.627	0.037885	0.024439	0.000638
																107.939	0.012735	0.030172		107.939	0.04939	0.034115	0.00097		107.939	0.019893	0.011889	0.002012		107.939	0.040264	0.025268	0.000378
																108.251	0.024278	0.039966		108.251	0.044662	0.038808	0.001012		108.251	0.018581	0.00292	0.002347		108.251	0.030243	0.033915	0.00051
																108.563	0.0204	0.027316		108.563	0.029663	0.034918	4.57e-05		108.563	0.021841	0.010168	0.001998		108.563	0.040278	0.021263	0.000744
																108.875	0.023244	0.033276		108.875	0.038901	0.03993	0.000813		108.875	0.010858	0.014764	0.000926		108.875	0.028742	0.030384	0.000144
																109.187	0.022777	0.039335		109.187	0.03369	0.04156	0.001814		109.187	0.020006	0.00801	0.002243		109.187	0.035018	0.035994	0.000187
																109.499	0.03914	0.026761		109.499	0.035209	0.039356	0.002193		109.499	0.026676	0.010132	0.001572		109.499	0.030433	0.026793	0.000124
																109.811	0.021681	0.024889		109.811	0.045947	0.052672	0.002039		109.811	0.03225	0.009497	0.001458		109.811	0.03451	0.023438	0.000473
																110.123	0.023655	0.025562		110.123	0.050494	0.047664	0.002388		110.123	0.028555	0.019571	0.002556		110.123	0.043218	0.021905	0
																110.435	0.023314	0.029411		110.435	0.048276	0.053612	0.001861		110.435	0.029526	0.019884	0.001797		110.435	0.029111	0.034639	0.000323
																110.747	0.028716	0.025819		110.747	0.050598	0.052653	0.003082		110.747	0.017202	0.015981	0.002779		110.747	0.020227	0.026207	0.000279
																111.059	0.02481	0.027148		111.059	0.034932	0.049813	0.001524		111.059	0.040362	0.022093	0.00116		111.059	0.033157	0.030689	0.000631
																111.371	0.029591	0.023948		111.371	0.050564	0.048025	0.000434		111.371	0.030729	0.020577	0.002986		111.371	0.02131	0.02941	0.000204
																111.683	0.015663	0.031739		111.683	0.064081	0.04162	0.001997		111.683	0.021345	0.023561	0.00115		111.683	0.037871	0.019125	0.000743
																111.995	0.019316	0.028089		111.995	0.026249	0.050191	0.001164		111.995	0.030064	0.018236	0.00101		111.995	0.034657	0.018291	8.6e-06
																112.307	0.018793	0.030212		112.307	0.059433	0.049886	0.001102		112.307	0.02957	0.019995	0.000399		112.307	0.032234	0.027	0.000788
																112.619	0.009814	0.028584		112.619	0.0422	0.056306	0.00187		112.619	0.012477	0.021715	0.001777		112.619	0.029536	0.036181	0.000823
																112.931	0.017747	0.029616		112.931	0.03438	0.059659	0.001651		112.931	0.011296	0.014283	0.001964		112.931	0.022788	0.019515	0
																113.243	0.018226	0.041243		113.243	0.030808	0.056001	0.003224		113.243	0.020505	0.010426	0.001825		113.243	0.035824	0.025979	0
																113.554	0.016289	0.032567		113.554	0.036713	0.061551	0.001955		113.554	0.027277	0.017681	0.001382		113.554	0.055024	0.02557	0.000661
																113.866	0.018073	0.026623		113.866	0.027543	0.066444	0.001236		113.866	0.029103	0.016918	0.002067		113.866	0.04146	0.027144	0.000272
																114.178	0.008629	0.019816		114.178	0.026338	0.050041	0.002238		114.178	0.025545	0.020625	0.001789		114.178	0.028028	0.029192	0
																114.49	0.026731	0.020821		114.49	0.037492	0.056081	0.00128		114.49	0.0443	0.018084	0.003778		114.49	0.02547	0.025804	0.000161
																114.802	0.023112	0.015954		114.802	0.022285	0.048082	0.002217		114.802	0.029777	0.011777	0.002146		114.802	0.028328	0.036378	0.000718
																115.114	0.028043	0.021583		115.114	0.020905	0.048515	0		115.114	0.024768	0.018897	0.001667		115.114	0.030256	0.024582	0
																115.426	0.028301	0.031414		115.426	0.030715	0.061373	0.000917		115.426	0.030606	0.021965	0.001757		115.426	0.030514	0.026335	0
																115.738	0.016108	0.030287		115.738	0.031849	0.058287	0.000822		115.738	0.025275	0.01903	0.001206		115.738	0.019716	0.029479	0
																116.05	0.017429	0.027587		116.05	0.040326	0.051259	2.48e-05		116.05	0.020081	0.023059	0.003123		116.05	0.019984	0.029517	9.74e-05
																116.362	0.028121	0.03397		116.362	0.045737	0.059923	0.000766		116.362	0.034797	0.017779	0.00273		116.362	0.031299	0.032603	0.000356
																116.674	0.016857	0.032927		116.674	0.058783	0.053578	0.001886		116.674	0.031026	0.010921	0.001225		116.674	0.017894	0.026518	0
																116.986	0.025351	0.042306		116.986	0.042335	0.054123	0.000907		116.986	0.029654	0.016353	0.0016		116.986	0.038183	0.031792	0
																117.298	0.02495	0.042799		117.298	0.016327	0.058876	0.000872		117.298	0.015164	0.007291	0.003776		117.298	0.045731	0.019589	0
																117.61	0.032261	0.043824		117.61	0.052442	0.058428	0.000834		117.61	0.014445	0.018735	0.002981		117.61	0.037028	0.025124	0.000601
																117.922	0.027726	0.051875		117.922	0.041735	0.072006	0.001981		117.922	0.034352	0.020257	0.001448		117.922	0.011865	0.021427	0.0013
																118.234	0.026351	0.036191		118.234	0.052091	0.060497	0.001886		118.234	0.03985	0.020127	0.001328		118.234	0.025995	0.029883	4.5e-05
																118.546	0.023476	0.041969		118.546	0.049036	0.056567	0.000274		118.546	0.020722	0.021635	0.001648		118.546	0.018194	0.031555	0.000538
																118.858	0.02195	0.055497		118.858	0.043538	0.071004	0.001303		118.858	0.008891	0.010762	0.001505		118.858	0.029991	0.031393	0.000419
																119.17	0.020262	0.055093		119.17	0.025952	0.070914	0.004183		119.17	0.014891	0.02142	0.001104		119.17	0.036017	0.021102	0
																119.482	0.02853	0.061965		119.482	0.021953	0.0646	0.000608		119.482	0.020146	0.018518	0.001979		119.482	0.011666	0.022303	0.001242
																119.794	0.026824	0.056534		119.794	0.021575	0.068006	0.002173		119.794	0.014027	0.010481	0.001598		119.794	0.027706	0.024466	0.000899
																120.106	0.005854	0.049165		120.106	0.030001	0.054068	9.58e-05		120.106	0.012773	0.017561	0.00299		120.106	0.017794	0.022623	0.000146
																120.418	0.013609	0.048069		120.418	0.047035	0.053116	0.001175		120.418	0.01855	0.028137	0.004388		120.418	0.031603	0.017143	0
																120.73	0.008845	0.06807		120.73	0.043706	0.04736	0.000854		120.73	0.033471	0.014925	0.001387		120.73	0.028546	0.031471	8.07e-05
																121.042	0.017161	0.043333		121.042	0.044828	0.064894	0.000433		121.042	0.011866	0.008679	0.001122		121.042	0.038392	0.024186	0.000129
																121.354	0.013476	0.04274		121.354	0.065504	0.063611	0.001289		121.354	0.016627	0.008264	0.002871		121.354	0.009684	0.019621	0
																121.666	0.012921	0.035418		121.666	0.052675	0.057678	0.003462		121.666	0.023098	0.017069	0.00253		121.666	0.025428	0.026196	0.000194
																121.977	0.019966	0.021592		121.977	0.035784	0.052113	0.001401		121.977	0.014844	0.019226	0.001202		121.977	0.023437	0.024129	3.36e-05
																122.289	0.024709	0.02619		122.289	0.035562	0.076177	0.001602		122.289	0.017613	0.014468	0.002643		122.289	0.023753	0.01282	0.000732
																122.601	0.034944	0.029722		122.601	0.048118	0.055057	0.000661		122.601	0.025475	0.010892	0.001569		122.601	0.034902	0.021425	8.4e-05
																122.913	0.019233	0.025138		122.913	0.02637	0.041546	0.001642		122.913	0.022383	0.026255	0.003072		122.913	0.034568	0.016073	0.000165
																123.225	0.015581	0.021246		123.225	0.035506	0.043008	0.00128		123.225	0.018721	0.015619	0.001432		123.225	0.031257	0.023962	0
																123.537	0.017761	0.022906		123.537	0.045587	0.061856	0.002383		123.537	0.03118	0.015184	0.002214		123.537	0.022511	0.017756	0
																123.849	0.022798	0.025953		123.849	0.054192	0.055856	0.003993		123.849	0.026627	0.022051	0.001929		123.849	0.021115	0.02427	0.000272
																124.161	0.009508	0.019813		124.161	0.050257	0.056446	0.00187		124.161	0.03414	0.013344	0.001791		124.161	0.042041	0.012943	0.001323
																124.473	0.032271	0.026287		124.473	0.051897	0.055637	0.001776		124.473	0.028478	0.015913	0.001733		124.473	0.0209	0.022308	0.00035
																124.785	0.02077	0.018226		124.785	0.037799	0.062836	0.001211		124.785	0.034008	0.023864	0.001369		124.785	0.034112	0.018613	0.000506
																125.097	0.022515	0.020898		125.097	0.038335	0.055444	0.001085		125.097	0.012851	0.017844	0.001428		125.097	0.036995	0.013901	0
																125.409	0.033787	0.021134		125.409	0.039017	0.060959	0.000495		125.409	0.035841	0.0175	0.00162		125.409	0.029616	0.021412	0
																125.721	0.028755	0.012883		125.721	0.047918	0.052891	0.003638		125.721	0.032356	0.03129	0.003302		125.721	0.020364	0.017804	0.00134
																126.033	0.027912	0.012454		126.033	0.026644	0.074895	0.000363		126.033	0.026307	0.021385	0.002504		126.033	0.032994	0.015642	0.000693
																126.345	0.028425	0.021728		126.345	0.043131	0.046907	0.000929		126.345	0.034652	0.014625	0.001632		126.345	0.018915	0.011162	0
																126.657	0.029957	0.022553		126.657	0.04616	0.054609	0.00181		126.657	0.018295	0.013139	0.002991		126.657	0.021648	0.011854	3.99e-06
																126.969	0.022984	0.023447		126.969	0.04248	0.036119	0.002438		126.969	0.022256	0.015118	0.00239		126.969	0.020859	0.01732	7.04e-05
																127.281	0.014474	0.014266		127.281	0.03587	0.055293	0.001028		127.281	0.02136	0.01884	0.001362		127.281	0.047626	0.011245	0
																127.593	0.021498	0.01283		127.593	0.054672	0.049354	0.001398		127.593	0.007625	0.023165	0.001168		127.593	0.026083	0.015399	0
																127.905	0.043715	0.023853		127.905	0.033379	0.063991	0.001409		127.905	0.041998	0.008591	0.001263		127.905	0.019735	0.016503	0.00024
																128.217	0.012176	0.022472		128.217	0.038894	0.04728	0.003726		128.217	0.023246	0.020258	0.001727		128.217	0.026315	0.017917	0.000931
																128.529	0.028865	0.016773		128.529	0.04031	0.069594	0.001245		128.529	0.029355	0.015126	0.001122		128.529	0.004739	0.017317	0
																128.841	0.017317	0.017045		128.841	0.033946	0.051321	0.003209		128.841	0.030581	0.020894	0.00303		128.841	0.025578	0.017469	0
																129.153	0.022496	0.021345		129.153	0.030931	0.068221	0.00176		129.153	0.038338	0.013884	0.001377		129.153	0.020924	0.005439	0.000773
																129.465	0.018821	0.021614		129.465	0.053085	0.053962	0.001215		129.465	0.028417	0.01891	0.000964		129.465	0.027798	0.015258	0.000101
																129.777	0.024805	0.019851		129.777	0.04226	0.068878	0.001589		129.777	0.01545	0.016546	0.001619		129.777	0.026876	0.016047	0
																130.089	0.018547	0.028145		130.089	0.058648	0.070512	0.00251		130.089	0.013024	0.021398	0.003119		130.089	0.040762	0.016577	0.0001
																130.4	0.019787	0.019595		130.4	0.032613	0.049908	0.0036		130.4	0.021572	0.014454	0.001111		130.4	0.024446	0.014831	0
																130.712	0.025127	0.018582		130.712	0.042978	0.06666	0.001949		130.712	0.023555	0.014491	0.002022		130.712	0.039789	0.017118	0.000626
																131.024	0.026783	0.019951		131.024	0.032782	0.056685	0.000305		131.024	0.020206	0.015437	0.002189		131.024	0.032084	0.012921	0
																131.336	0.025237	0.021706		131.336	0.037586	0.04849	0.002276		131.336	0.020312	0.017321	0.002121		131.336	0.037267	0.017457	0
																131.648	0.02404	0.024384		131.648	0.040224	0.061575	0.000608		131.648	0.030102	0.010841	0.001827		131.648	0.020093	0.013477	0
																131.96	0.027093	0.027029		131.96	0.035165	0.06413	0.00224		131.96	0.009249	0.014837	0.001211		131.96	0.030796	0.02155	0.000364
																132.272	0.016343	0.033429		132.272	0.018372	0.041361	0.000851		132.272	0.030343	0.02272	0.000901		132.272	0.030015	0.017443	0.000397
																132.584	0.018111	0.022553		132.584	0.032005	0.055513	0.002081		132.584	0.02121	0.026951	0.001635		132.584	0.015241	0.011465	0.000171
																132.896	0.023816	0.019027		132.896	0.034035	0.066987	0.000794		132.896	0.029404	0.021811	0.001313		132.896	0.027291	0.022411	0.000631
																133.208	0.030479	0.025426		133.208	0.042631	0.061733	0.002006		133.208	0.00718	0.015203	0.00172		133.208	0.018017	0.027656	0.001184
																133.52	0.026886	0.01894		133.52	0.048985	0.049641	0.002065		133.52	0.006256	0.024099	0.001994		133.52	0.015295	0.025276	0.00021
																133.832	0.037586	0.03377		133.832	0.0197	0.051484	0.003498		133.832	0.00487	0.025314	0.002827		133.832	0.015892	0.027038	0.000114
																134.144	0.023804	0.024951		134.144	0.033405	0.041105	0.000631		134.144	0.026563	0.015261	0.001585		134.144	0.016023	0.02133	0.0009
																134.456	0.026094	0.025215		134.456	0.051759	0.056737	0.000869		134.456	0.019886	0.018126	0.001992		134.456	0.023289	0.020825	0.000161
																134.768	0.030604	0.030388		134.768	0.041911	0.057669	0.002994		134.768	0.0291	0.009889	0.002399		134.768	0.035119	0.016831	0.000295
																135.08	0.0249	0.0301		135.08	0.03999	0.046643	0.001327		135.08	0.0161	0.022075	0.00121		135.08	0.031905	0.014288	0.000245
																135.392	0.012584	0.02174		135.392	0.023789	0.037947	0.000401		135.392	0.0381	0.020772	0.001489		135.392	0.028285	0.015591	0.00031
																135.704	0.026119	0.030438		135.704	0.027264	0.043438	0.002281		135.704	0.017503	0.021555	0.001394		135.704	0.035125	0.018648	0.000136
																136.016	0.013954	0.031426		136.016	0.021474	0.060685	0.002223		136.016	0.034396	0.018804	0.001806		136.016	0.03246	0.020013	0
																136.328	0.02455	0.033181		136.328	0.032382	0.038788	0.001392		136.328	0.022461	0.016883	0.002176		136.328	0.02872	0.018564	0.000646
																136.64	0.013054	0.029935		136.64	0.043449	0.045609	0.002102		136.64	0.042973	0.023096	0.001733		136.64	0.007901	0.019581	0
																136.952	0.016339	0.042695		136.952	0.042557	0.061382	0.001493		136.952	0.016244	0.019281	0.002518		136.952	0.02356	0.019241	0
																137.264	0.031859	0.033417		137.264	0.02573	0.031883	0.000834		137.264	0.038907	0.029526	0.003922		137.264	0.028934	0.024325	0.000509
																137.576	0.022714	0.034297		137.576	0.033578	0.051778	0.001079		137.576	0.030446	0.029999	0.001516		137.576	0.02336	0.021274	0.000875
																137.888	0.023575	0.042289		137.888	0.038825	0.053079	0.000213		137.888	0.048967	0.03067	0.00151		137.888	0.033124	0.022579	0.000462
																138.2	0.037713	0.040826		138.2	0.031743	0.049523	0.000635		138.2	0.041023	0.008482	0.0011		138.2	0.036717	0.022869	0.00033
																138.512	0.026853	0.055809		138.512	0.028555	0.047428	0.001689		138.512	0.046543	0.022227	0.002394		138.512	0.033132	0.023805	0.000269
																138.823	0.011352	0.056685		138.823	0.042826	0.035842	0.001995		138.823	0.039091	0.024198	0.001827		138.823	0.022833	0.028047	8.23e-05
																139.135	0.032261	0.053599		139.135	0.038585	0.054292	0.000578		139.135	0.022376	0.021899	0.002747		139.135	0.023599	0.032213	0
																139.447	0.013379	0.062735		139.447	0.020234	0.041384	0.000426		139.447	0.022134	0.021502	0.000914		139.447	0.018966	0.03721	0.000609
																139.759	0.02563	0.06359		139.759	0.020557	0.051844	0.000427		139.759	0.034371	0.021911	0.002194		139.759	0.030503	0.038525	0
																140.071	0.02843	0.071137		140.071	0.03113	0.057345	0.001053		140.071	0.03823	0.015272	0.001217		140.071	0.030924	0.027922	0.00027
																140.383	0.033611	0.069321		140.383	0.02414	0.044397	0.000931		140.383	0.035047	0.0227	0.003096		140.383	0.02884	0.025075	0
																140.695	0.023573	0.082278		140.695	0.044816	0.033499	0.002426		140.695	0.026068	0.024245	0.001985		140.695	0.028844	0.028544	0.000194
																141.007	0.028185	0.059485		141.007	0.035805	0.050405	0.002226		141.007	0.024887	0.014947	0.002396		141.007	0.047185	0.028743	5.64e-05
																141.319	0.022027	0.070788		141.319	0.034594	0.064459	0.000751		141.319	0.039869	0.022007	0.001806		141.319	0.051324	0.042972	1.66e-05
																141.631	0.033407	0.073485		141.631	0.028099	0.064331	0.002594		141.631	0.043802	0.018622	0.001648		141.631	0.057006	0.036414	0.001044
																141.943	0.022969	0.06883		141.943	0.041577	0.054367	0.001624		141.943	0.009741	0.012218	0.002621		141.943	0.056678	0.033206	0.000117
																142.255	0.033791	0.066628		142.255	0.049361	0.061865	0.001571		142.255	0.032809	0.017501	0.002389		142.255	0.083959	0.026957	0.000399
																142.567	0.025021	0.06314		142.567	0.052857	0.054153	0.002055		142.567	0.046382	0.015031	0.001817		142.567	0.089085	0.031433	0.000145
																142.879	0.025589	0.063128		142.879	0.043405	0.04429	0.00209		142.879	0.036524	0.023733	0.002005		142.879	0.088574	0.031676	0.000119
																143.191	0.025183	0.053082		143.191	0.031651	0.038416	0.002045		143.191	0.035822	0.018488	0.002436		143.191	0.084943	0.034657	0.000337
																143.503	0.022757	0.046467		143.503	0.061851	0.041526	0.002184		143.503	0.033334	0.020921	0.002414		143.503	0.070858	0.03017	9.22e-07
																143.815	0.026646	0.034526		143.815	0.049097	0.028183	0.00126		143.815	0.026765	0.014334	0.001096		143.815	0.087127	0.033752	0.000288
																144.127	0.034975	0.031807		144.127	0.038404	0.042497	0.001327		144.127	0.019644	0.023121	0.002558		144.127	0.090362	0.026943	0
																144.439	0.023989	0.031361		144.439	0.056207	0.033508	0.00106		144.439	0.037448	0.019305	0.000426		144.439	0.097283	0.036914	0.002354
																144.751	0.040512	0.037248		144.751	0.047304	0.04298	0.000203		144.751	0.025021	0.026251	0.002368		144.751	0.108699	0.022538	2.9e-05
																145.063	0.036102	0.027821		145.063	0.04892	0.044456	0.002549		145.063	0.02886	0.031452	0.004224		145.063	0.064424	0.036189	0.00103
																145.375	0.016826	0.035284		145.375	0.053873	0.024431	0.001401		145.375	0.026684	0.016798	0.001538		145.375	0.079833	0.032197	0.000815
																145.687	0.018474	0.025972		145.687	0.035831	0.038374	0.001495		145.687	0.049095	0.023563	0.003033		145.687	0.06353	0.025201	0.000411
																145.999	0.028829	0.025614		145.999	0.039768	0.052587	0.003342		145.999	0.025273	0.022768	0.00153		145.999	0.078889	0.035089	0.000271
																146.311	0.046979	0.03171		146.311	0.036938	0.040866	0.001478		146.311	0.038823	0.018442	0.001087		146.311	0.0726	0.031908	0.000707
																146.623	0.026423	0.033288		146.623	0.025178	0.027973	0.002131		146.623	0.031177	0.019893	0.002237		146.623	0.066501	0.022626	0.000621
																146.935	0.01544	0.028324		146.935	0.042182	0.045627	0.001348		146.935	0.004702	0.01921	0.004004		146.935	0.084766	0.035009	0.001128
																147.246	0.040202	0.03354		147.246	0.022457	0.048565	0.002258		147.246	0.030718	0.021341	0.002261		147.246	0.082822	0.040659	0.000835
																147.558	0.024939	0.024447		147.558	0.038775	0.030056	0.001766		147.558	0.03387	0.022085	0.000838		147.558	0.071399	0.025209	0
																147.87	0.039296	0.025907		147.87	0.024754	0.043206	0.001188		147.87	0.022092	0.027629	0.002256		147.87	0.073326	0.030042	0
																148.182	0.031677	0.028953		148.182	0.031337	0.038275	0.003543		148.182	0.019481	0.018845	0.004185		148.182	0.06602	0.031114	0
																148.494	0.031717	0.029465		148.494	0.040593	0.035893	0.000894		148.494	0.025025	0.026709	0.001679		148.494	0.072432	0.027106	0.000246
																148.806	0.030447	0.029043		148.806	0.040272	0.045936	0.002348		148.806	0.022443	0.016403	0.003507		148.806	0.05003	0.030707	0.001063
																149.118	0.02457	0.019003		149.118	0.039034	0.047232	0.001373		149.118	0.021736	0.021722	0.001686		149.118	0.048034	0.02952	0
																149.43	0.022975	0.018129		149.43	0.040363	0.028171	0.000284		149.43	0.022238	0.031542	0.002034		149.43	0.05126	0.040436	0.000308
																149.742	0.029501	0.028247		149.742	0.022108	0.055649	0.001506		149.742	0.028624	0.027589	0.000983		149.742	0.041925	0.025155	0.001168
																150.054	0.027263	0.023613		150.054	0.044853	0.026413	0.00201		150.054	0.004732	0.028623	0.001905		150.054	0.031756	0.028901	0
																150.366	0.036638	0.033462		150.366	0.046915	0.031753	0.002005		150.366	0.029472	0.024804	0.001989		150.366	0.043092	0.034632	0.000503
																150.678	0.026317	0.034963		150.678	0.021727	0.0401	0.001681		150.678	0.034221	0.013304	0.000812		150.678	0.04741	0.029107	0.001416
																150.99	0.017858	0.028461		150.99	0.032032	0.041343	0.001656		150.99	0.022221	0.021925	0.001342		150.99	0.046435	0.034664	0.001344
																151.302	0.024561	0.034332		151.302	0.049724	0.0566	0.002142		151.302	0.02884	0.028386	0.003056		151.302	0.055698	0.021151	0.000191
																151.614	0.020042	0.022014		151.614	0.048723	0.042041	0.000444		151.614	0.02783	0.022203	0.001786		151.614	0.031219	0.033162	0.001301
																151.926	0.021775	0.032351		151.926	0.025444	0.055214	0.000538		151.926	0.015458	0.018921	0.004533		151.926	0.040475	0.041928	0.000617
																152.238	0.031341	0.032085		152.238	0.03998	0.035626	0.000255		152.238	0.025244	0.01611	0.002621		152.238	0.042511	0.028485	0
																152.55	0.03602	0.032147		152.55	0.046117	0.040346	0.001439		152.55	0.041986	0.0217	0.001226		152.55	0.020653	0.029017	0.000281
																152.862	0.037003	0.031298		152.862	0.041822	0.047183	0.003737		152.862	0.017155	0.027248	0.001697		152.862	0.02587	0.031769	0.000248
																153.174	0.021364	0.016273		153.174	0.025262	0.045864	0.001956		153.174	0.036937	0.023516	0.002859		153.174	0.050041	0.026204	0.000959
																153.486	0.031225	0.037517		153.486	0.029103	0.04153	0.000256		153.486	0.013279	0.025134	0.000987		153.486	0.034723	0.029948	0.000439
																153.798	0.027482	0.031225		153.798	0.05136	0.050513	0.001012		153.798	0.036638	0.035269	0.00072		153.798	0.035611	0.036215	0.000193
																154.11	0.038808	0.022951		154.11	0.056639	0.051195	0.000177		154.11	0.03404	0.049092	0.002954		154.11	0.052743	0.038416	0.000857
																154.422	0.021198	0.019787		154.422	0.035925	0.056505	0.000887		154.422	0.01535	0.044412	0.001386		154.422	0.041222	0.032009	6.9e-05
																154.734	0.019157	0.024348		154.734	0.054044	0.054437	0.00129		154.734	0.030857	0.055227	0.001901		154.734	0.024816	0.026826	0.000144
																155.046	0.022574	0.023854		155.046	0.058246	0.046896	0.00244		155.046	0.029508	0.060679	0.002401		155.046	0.032946	0.033214	0
																155.358	0.013655	0.017662		155.358	0.041995	0.036069	0.001935		155.358	0.039742	0.056758	0.000763		155.358	0.047503	0.028156	1.37e-05
																155.669	0.01588	0.017345		155.669	0.063796	0.0415	0.003428		155.669	0.029384	0.057571	0.002279		155.669	0.043823	0.031577	0
																155.981	0.028467	0.025955		155.981	0.045446	0.048494	0.001795		155.981	0.030663	0.055229	0.002024		155.981	0.03119	0.039181	0.000117
																156.293	0.029585	0.034711		156.293	0.050288	0.04913	0.001695		156.293	0.032093	0.056314	0.001406		156.293	0.044704	0.032264	0
																156.605	0.028023	0.028633		156.605	0.032674	0.031023	0.001899		156.605	0.037876	0.055459	0.001947		156.605	0.02968	0.031778	0.000263
																156.917	0.025288	0.023847		156.917	0.046494	0.052882	0.000227		156.917	0.047655	0.037232	0.001237		156.917	0.051473	0.030056	0.000175
																157.229	0.026011	0.026142		157.229	0.051697	0.062449	0.001012		157.229	0.032405	0.024264	0.00197		157.229	0.058764	0.023035	0.001213
																157.541	0.033702	0.03527		157.541	0.037388	0.045949	0.000651		157.541	0.036356	0.02745	0.001402		157.541	0.025006	0.027576	0.001253
																157.853	0.020231	0.033661		157.853	0.023921	0.051946	0.0012		157.853	0.024153	0.013958	0.000887		157.853	0.04204	0.025568	0.000104
																158.165	0.03292	0.028288		158.165	0.049944	0.045549	0.000344		158.165	0.022649	0.020229	0.001611		158.165	0.029692	0.032636	0.000186
																158.477	0.022578	0.038074		158.477	0.066675	0.038875	0.002007		158.477	0.017416	0.038216	0.0016		158.477	0.044521	0.035821	0.001296
																158.789	0.0255	0.028181		158.789	0.04483	0.050923	0.000999		158.789	0.018085	0.032518	0.001938		158.789	0.041688	0.039923	0.000562
																159.101	0.029458	0.02171		159.101	0.040355	0.064359	0.000151		159.101	0.009024	0.024778	0.002802		159.101	0.022889	0.034382	0
																159.413	0.034292	0.024917		159.413	0.050492	0.050613	0.001592		159.413	0.041623	0.032822	0.001759		159.413	0.034744	0.032117	0.000105
																159.725	0.027721	0.028706		159.725	0.029695	0.059648	0.000809		159.725	0.016099	0.030659	0.001853		159.725	0.032655	0.037524	0.00051
																160.037	0.019897	0.025375		160.037	0.05218	0.052734	0.000564		160.037	0.024977	0.024223	0.003871		160.037	0.032721	0.033508	0.000351
																160.349	0.018781	0.029515		160.349	0.047561	0.043757	0.00059		160.349	0.035167	0.018942	0.004085		160.349	0.014744	0.032054	0.001014
																160.661	0.027012	0.024357		160.661	0.041588	0.065471	0.00185		160.661	0.035529	0.012306	0.003259		160.661	0.0483	0.018783	0
																160.973	0.036772	0.026673		160.973	0.049621	0.054846	0.000484		160.973	0.016196	0.03477	0.001878		160.973	0.043026	0.028002	0.000889
																161.285	0.027538	0.035154		161.285	0.06303	0.063751	5.33e-05		161.285	0.022061	0.020907	0.003209		161.285	0.038417	0.025258	0.000164
																161.597	0.018972	0.03747		161.597	0.047521	0.04673	0.000849		161.597	0.019973	0.035417	0.004259		161.597	0.048897	0.026586	0
																161.909	0.032187	0.032095		161.909	0.024736	0.049323	5.44e-05		161.909	0.036396	0.022769	0.001952		161.909	0.020511	0.027449	0.000813
																162.221	0.024359	0.028631		162.221	0.040442	0.066019	0.000369		162.221	0.039624	0.018479	0.00086		162.221	0.022576	0.027883	0
																162.533	0.034565	0.034575		162.533	0.030785	0.040995	0.001276		162.533	0.037798	0.029683	0.00358		162.533	0.049354	0.024678	0.000375
																162.845	0.031853	0.03371		162.845	0.042934	0.039502	0.00248		162.845	0.034318	0.024854	0.002063		162.845	0.041118	0.027965	0.000228
																163.157	0.02278	0.027319		163.157	0.030003	0.039032	0.000662		163.157	0.031029	0.022792	0.001436		163.157	0.028772	0.029732	0.000165
																163.469	0.029069	0.024566		163.469	0.044758	0.062437	0.001167		163.469	0.040604	0.033713	0.002477		163.469	0.058906	0.028393	0.000472
																163.781	0.025454	0.029301		163.781	0.025613	0.036354	2.48e-05		163.781	0.023301	0.030913	0.001324		163.781	0.052934	0.028452	0.000912
																164.092	0.026567	0.047807		164.092	0.031616	0.048699	0.001914		164.092	0.033381	0.03569	0.000863		164.092	0.050101	0.0289	0
																164.404	0.023068	0.031623		164.404	0.042813	0.049859	0.00099		164.404	0.02192	0.034892	0.001565		164.404	0.043534	0.02413	0.000368
																164.716	0.026629	0.029804		164.716	0.036944	0.04727	0.001524		164.716	0.008911	0.023342	0.003794		164.716	0.047761	0.037385	0.000556
																165.028	0.035366	0.036617		165.028	0.03057	0.041988	0.002635		165.028	0.015409	0.024488	0.003494		165.028	0.03783	0.027668	7.44e-05
																165.34	0.030411	0.028292		165.34	0.039955	0.044041	0.001223		165.34	0.017195	0.025313	0.003493		165.34	0.038735	0.023444	0
																165.652	0.037573	0.042864		165.652	0.030014	0.04195	0.002987		165.652	0.02301	0.026184	0.002023		165.652	0.035363	0.039886	0.001435
																165.964	0.032971	0.043565		165.964	0.034518	0.060777	0.002149		165.964	0.028522	0.028902	0.000894		165.964	0.035269	0.035235	2.5e-05
																166.276	0.034985	0.024081		166.276	0.063084	0.050953	0.001652		166.276	0.053278	0.024082	0.000128		166.276	0.042967	0.034983	0.000406
																166.588	0.051746	0.027711		166.588	0.030128	0.029027	0.00138		166.588	0.023799	0.016932	0.001885		166.588	0.029564	0.027868	0.000694
																166.9	0.025605	0.036124		166.9	0.04618	0.034306	0.001539		166.9	0.017468	0.029703	0.000603		166.9	0.022668	0.024452	0.000477
																167.212	0.03063	0.03545		167.212	0.034153	0.060239	0.002294		167.212	0.001755	0.019408	0.001537		167.212	0.03743	0.030833	0.000477
																167.524	0.019603	0.044784		167.524	0.034871	0.048831	0.001602		167.524	0.030462	0.022151	0.00332		167.524	0.032918	0.044499	0
																167.836	0.038825	0.035788		167.836	0.039241	0.049172	0.004936		167.836	0.036631	0.02177	0.001324		167.836	0.03828	0.035505	0.000125
																168.148	0.034585	0.039574		168.148	0.042744	0.037637	0.00158		168.148	0.032608	0.020814	0.004111		168.148	0.047655	0.038902	3.96e-05
																168.46	0.032897	0.033288		168.46	0.036587	0.054438	0.00051		168.46	0.031853	0.024488	0.001978		168.46	0.043767	0.033672	0
																168.772	0.028952	0.037769		168.772	0.026559	0.057852	0.000539		168.772	0.046118	0.022979	0.002646		168.772	0.06073	0.02896	0.000163
																169.084	0.044663	0.041943		169.084	0.037706	0.049024	0.001851		169.084	0.030595	0.023164	0.002864		169.084	0.048441	0.028896	0
																169.396	0.024934	0.037637		169.396	0.066926	0.042295	0.000484		169.396	0.026752	0.027876	0.001795		169.396	0.024108	0.034842	0
																169.708	0.03255	0.033794		169.708	0.052411	0.051628	0.00073		169.708	0.027643	0.032607	0.001586		169.708	0.069642	0.042629	0
																170.02	0.025123	0.041921		170.02	0.028226	0.05896	0.001029		170.02	0.045484	0.020726	0.001902		170.02	0.05803	0.035282	0.000597
																170.332	0.024437	0.042086		170.332	0.052761	0.075237	0.001496		170.332	0.036549	0.018936	0.003848		170.332	0.051442	0.031697	0.001117
																170.644	0.030987	0.039368		170.644	0.035829	0.048546	0.002901		170.644	0.020794	0.026219	0.002876		170.644	0.05672	0.034097	0.000488
																170.956	0.044666	0.047868		170.956	0.037606	0.05206	0.002461		170.956	0.021429	0.018956	0.001082		170.956	0.067347	0.040913	0
																171.268	0.025962	0.043139		171.268	0.036681	0.056461	0.000386		171.268	0.029017	0.020199	0.00203		171.268	0.039548	0.026212	0.000744
																171.58	0.036897	0.037879		171.58	0.044217	0.045909	0.002011		171.58	0.029074	0.029495	0.002629		171.58	0.040179	0.032626	2.3e-06
																171.892	0.037923	0.023451		171.892	0.043949	0.059097	0.002151		171.892	0.020414	0.027115	0.002653		171.892	0.037352	0.034767	0.000583
																172.204	0.031098	0.034385		172.204	0.049626	0.049288	0.001401		172.204	0.041081	0.010818	0.003032		172.204	0.053438	0.031972	0
																172.515	0.043011	0.047386		172.515	0.048812	0.060793	0.00108		172.515	0.019738	0.019378	0.002236		172.515	0.071383	0.030875	0.000134
																172.827	0.045403	0.033803		172.827	0.041718	0.055549	0.000653		172.827	0.026694	0.020591	0.002581		172.827	0.04792	0.037282	3.13e-05
																173.139	0.021142	0.038198		173.139	0.050774	0.052406	0.002074		173.139	0.042849	0.019215	0.002121		173.139	0.032859	0.030173	0
																173.451	0.03146	0.042965		173.451	0.054664	0.061476	0.000758		173.451	0.020245	0.022072	0.002384		173.451	0.050705	0.033132	0.000502
																173.763	0.035127	0.038644		173.763	0.055796	0.051534	0.000743		173.763	0.030224	0.017732	0.001712		173.763	0.057529	0.032779	0.001196
																174.075	0.040067	0.040057		174.075	0.047625	0.057082	0.001911		174.075	0.016919	0.03258	0.001552		174.075	0.06366	0.0393	0.000418
																174.387	0.045878	0.037615		174.387	0.069182	0.061056	0		174.387	0.030563	0.021192	0.003898		174.387	0.062887	0.037669	0.000734
																174.699	0.035429	0.033742		174.699	0.051389	0.066546	0.002245		174.699	0.046095	0.021266	0.002613		174.699	0.052174	0.038002	0
																175.011	0.035955	0.037302		175.011	0.054292	0.047259	0.001645		175.011	0.024337	0.032593	0.001396		175.011	0.054039	0.036445	0.000801
																175.323	0.037406	0.049343		175.323	0.054719	0.06542	0.001737		175.323	0.038839	0.019123	0.003553		175.323	0.057726	0.048267	0.00134
																175.635	0.036011	0.04601		175.635	0.060171	0.064886	0.000923		175.635	0.029109	0.026494	0.004034		175.635	0.043576	0.037116	0.000598
																175.947	0.03168	0.037005		175.947	0.0593	0.065995	0.00113		175.947	0.032107	0.028931	0.006014		175.947	0.046942	0.038516	0
																176.259	0.035345	0.043137		176.259	0.047074	0.045279	0.00151		176.259	0.029098	0.026934	0.007		176.259	0.025942	0.046447	8.7e-05
																176.571	0.038206	0.046736		176.571	0.065706	0.059295	0.003177		176.571	0.036317	0.032318	0.003877		176.571	0.04359	0.040147	0.000396
																176.883	0.027236	0.040758		176.883	0.06311	0.061105	0.003335		176.883	0.028344	0.020407	0.005537		176.883	0.047403	0.046715	0.000888
																177.195	0.041554	0.030327		177.195	0.086985	0.059577	0.000663		177.195	0.054911	0.027468	0.005415		177.195	0.043976	0.040748	0
																177.507	0.024577	0.054818		177.507	0.086995	0.049918	0.000959		177.507	0.029387	0.018358	0.006504		177.507	0.037872	0.046919	0
																177.819	0.02506	0.041722		177.819	0.056298	0.057232	0.000856		177.819	0.02951	0.026424	0.010293		177.819	0.036377	0.039879	0
																178.131	0.032639	0.042834		178.131	0.045776	0.06819	0.00229		178.131	0.034576	0.02066	0.010391		178.131	0.044363	0.035662	0
																178.443	0.035457	0.029247		178.443	0.071425	0.055039	0.001506		178.443	0.012583	0.02972	0.008256		178.443	0.043241	0.04154	0.000291
																178.755	0.041463	0.044001		178.755	0.061947	0.062977	0.000437		178.755	0.044799	0.027691	0.006889		178.755	0.049979	0.027545	0.00022
																179.067	0.026789	0.047252		179.067	0.040833	0.06512	0.0027		179.067	0.043503	0.023481	0.010139		179.067	0.040613	0.032372	0.000253
																179.379	0.036798	0.036079		179.379	0.067987	0.056657	0.00079		179.379	0.010418	0.024493	0.011071		179.379	0.058937	0.033613	0
																179.691	0.036804	0.030787		179.691	0.06957	0.057847	0.001814		179.691	0.024591	0.018238	0.00953		179.691	0.037062	0.03097	0
																180.003	0.030929	0.051348		180.003	0.06486	0.052516	0.000143		180.003	0.018813	0.024355	0.011518		180.003	0.031357	0.042204	0
																180.315	0.033019	0.032506		180.315	0.075991	0.066471	0.000601		180.315	0.019018	0.02325	0.010277		180.315	0.040271	0.028681	0.001438
																180.627	0.020427	0.031505		180.627	0.078264	0.059372	0.001161		180.627	0.024326	0.024668	0.011838		180.627	0.02925	0.02854	0.001416
																180.938	0.032264	0.041542		180.938	0.080608	0.06693	0.002887		180.938	0.012399	0.017982	0.007368		180.938	0.054618	0.037444	0
																181.25	0.028572	0.04132		181.25	0.053097	0.043095	0.002054		181.25	0.026628	0.022777	0.015323		181.25	0.028814	0.032448	0
																181.562	0.04015	0.054634		181.562	0.073749	0.04778	0.002277		181.562	0.022827	0.016998	0.012918		181.562	0.027808	0.031212	8.3e-06
																181.874	0.029534	0.040243		181.874	0.05791	0.050449	0.001068		181.874	0.0417	0.026019	0.010572		181.874	0.042777	0.027733	0.000347
																182.186	0.038314	0.030805		182.186	0.063511	0.048917	0.002841		182.186	0.040868	0.023964	0.018152		182.186	0.027148	0.024053	0
																182.498	0.026959	0.035962		182.498	0.089293	0.044101	0.001522		182.498	0.037756	0.027488	0.015594		182.498	0.03392	0.028918	0.000624
																182.81	0.031277	0.038738		182.81	0.076041	0.050682	0.002611		182.81	0.039275	0.027581	0.007701		182.81	0.039196	0.02228	4.24e-05
																183.122	0.029754	0.039925		183.122	0.07209	0.056354	0.000714		183.122	0.036018	0.03972	0.010521		183.122	0.036301	0.029961	0.000312
																183.434	0.038128	0.034073		183.434	0.05963	0.053436	0.004347		183.434	0.053074	0.023843	0.012896		183.434	0.031391	0.030413	0.000787
																183.746	0.037215	0.042499		183.746	0.030061	0.066007	0.000907		183.746	0.035658	0.02812	0.010643		183.746	0.033844	0.033866	0
																184.058	0.035073	0.032818		184.058	0.0513	0.058799	0.001229		184.058	0.033357	0.027082	0.009167		184.058	0.032231	0.021391	0
																184.37	0.039408	0.037788		184.37	0.061635	0.048352	0.001206		184.37	0.060631	0.022686	0.006091		184.37	0.041283	0.029087	0.000545
																184.682	0.023398	0.038514		184.682	0.069773	0.051622	0.003324		184.682	0.04227	0.023363	0.006706		184.682	0.041859	0.029031	0.000358
																184.994	0.032407	0.03339		184.994	0.053036	0.064847	0.003245		184.994	0.03067	0.01506	0.007863		184.994	0.016842	0.035483	7.17e-05
																185.306	0.032481	0.039191		185.306	0.057813	0.04481	0.001349		185.306	0.026844	0.01698	0.005788		185.306	0.032973	0.018405	0.000264
																185.618	0.026541	0.039447		185.618	0.062888	0.052591	0.000572		185.618	0.013565	0.013573	0.007722		185.618	0.03526	0.029224	2e-06
																185.93	0.022012	0.04738		185.93	0.053305	0.061973	0.000833		185.93	0.030148	0.00906	0.003552		185.93	0.025507	0.029354	0.000466
																186.242	0.023083	0.041049		186.242	0.060484	0.060885	7.82e-05		186.242	0.042412	0.017642	0.001871		186.242	0.034559	0.032705	0.000576
																186.554	0.020146	0.037133		186.554	0.058167	0.051929	0.000393		186.554	0.030616	0.016794	0.005088		186.554	0.037444	0.035254	0.000921
																186.866	0.016599	0.0431		186.866	0.069853	0.070178	0.001719		186.866	0.010912	0.013234	0.00393		186.866	0.040411	0.02755	9.05e-05
																187.178	0.036105	0.0406		187.178	0.041376	0.055343	0.000405		187.178	0.029436	0.010698	0.002651		187.178	0.046567	0.032102	0.00094
																187.49	0.02833	0.043724		187.49	0.050197	0.04785	0.000537		187.49	0.012584	0.01135	0.002375		187.49	0.022307	0.026966	0.000501
																187.802	0.032116	0.039047		187.802	0.044268	0.068518	0.002808		187.802	0.032959	0.018995	0.004263		187.802	0.04012	0.041228	0.000838
																188.114	0.041525	0.024439		188.114	0.033507	0.0676	0.001281		188.114	0.039702	0.014434	0.00275		188.114	0.031905	0.03859	0.001023
																188.426	0.036934	0.028556		188.426	0.033374	0.07222	0.000742		188.426	0.032454	0.016212	0.00266		188.426	0.05473	0.036642	0.000148
																188.738	0.025767	0.029956		188.738	0.047942	0.066504	0.0003		188.738	0.023695	0.017252	0.003109		188.738	0.039815	0.037663	0.00044
																189.05	0.041294	0.025789		189.05	0.038309	0.067874	0.003273		189.05	0.019991	0.012758	0.004053		189.05	0.038094	0.036169	0
																189.361	0.043776	0.032882		189.361	0.05476	0.070041	0.001573		189.361	0.028315	0.013282	0.002418		189.361	0.041206	0.029503	0
																189.673	0.037433	0.030597		189.673	0.04136	0.059064	0.002698		189.673	0.026032	0.01232	0.004259		189.673	0.042685	0.03882	0
																189.985	0.035083	0.033674		189.985	0.038503	0.05004	0.001604		189.985	0.027144	0.009467	0.004431		189.985	0.048375	0.03851	2.1e-05
																190.297	0.041702	0.030137		190.297	0.050682	0.081936	6.26e-05		190.297	0.033116	0.013799	0.004665		190.297	0.025071	0.037116	0.000742
																190.609	0.038126	0.034621		190.609	0.033759	0.046355	0.001371		190.609	0.023423	0.016846	0.005079		190.609	0.030424	0.044254	0
																190.921	0.043475	0.025361		190.921	0.053711	0.04729	0.001387		190.921	0.022213	0.005865	0.008175		190.921	0.040112	0.047244	0.000499
																191.233	0.024104	0.031725		191.233	0.068281	0.06131	0.000246		191.233	0.048629	0.010438	0.008491		191.233	0.055913	0.041578	0
																191.545	0.030101	0.03943		191.545	0.043088	0.049946	0.000129		191.545	0.031046	0.012306	0.009338		191.545	0.069902	0.042488	0.000393
																191.857	0.04129	0.026495		191.857	0.055265	0.060871	0.002933		191.857	0.020723	0.006528	0.006811		191.857	0.058932	0.040649	0.000153
																192.169	0.034169	0.027844		192.169	0.070243	0.043536	0.001351		192.169	0.032339	0.011981	0.006627		192.169	0.096241	0.043449	0
																192.481	0.039704	0.035255		192.481	0.049171	0.045076	0.001608		192.481	0.02766	0.016988	0.004956		192.481	0.079985	0.047155	0.000398
																192.793	0.039148	0.03484		192.793	0.052234	0.05146	0.000282		192.793	0.034905	0.017048	0.00293		192.793	0.076591	0.039619	0.000469
																193.105	0.03278	0.035082		193.105	0.039686	0.051318	0.002423		193.105	0.026962	0.013538	0.008997		193.105	0.08286	0.037067	0.001248
																193.417	0.02934	0.026832		193.417	0.046561	0.045743	0.000375		193.417	0.035803	0.021713	0.006572		193.417	0.063837	0.047437	0
																193.729	0.030682	0.034611		193.729	0.025339	0.044737	0.001367		193.729	0.038995	0.02104	0.00558		193.729	0.074025	0.033933	0
																194.041	0.032404	0.033385		194.041	0.047796	0.053433	0.001588		194.041	0.049049	0.022379	0.002616		194.041	0.047012	0.043331	0.000245
																194.353	0.031486	0.026192		194.353	0.024645	0.050987	0.001274		194.353	0.0285	0.016865	0.006865		194.353	0.031932	0.033375	0
																194.665	0.032465	0.029128		194.665	0.034022	0.052975	0.000135		194.665	0.032685	0.014581	0.005136		194.665	0.030765	0.039229	7.07e-05
																194.977	0.050158	0.039272		194.977	0.028698	0.052015	0.000312		194.977	0.026922	0.009267	0.005873		194.977	0.035388	0.038781	0.0001
																195.289	0.036851	0.02785		195.289	0.044667	0.053712	0.001253		195.289	0.020692	0.018346	0.005102		195.289	0.025824	0.035127	6.85e-05
																195.601	0.042432	0.028352		195.601	0.045538	0.063686	0.00118		195.601	0.032012	0.012401	0.005114		195.601	0.050053	0.036501	4.03e-05
																195.913	0.037467	0.028359		195.913	0.052265	0.05087	0.001667		195.913	0.038592	0.015308	0.006261		195.913	0.044692	0.04085	0
																196.225	0.041991	0.026814		196.225	0.023248	0.041892	0.004044		196.225	0.022746	0.011073	0.005799		196.225	0.028373	0.032395	0.000506
																196.537	0.029702	0.030198		196.537	0.045955	0.063586	0.001789		196.537	0.039762	0.012597	0.010186		196.537	0.018206	0.048238	0.000257
																196.849	0.036954	0.031959		196.849	0.048976	0.050085	0.001945		196.849	0.037865	0.010528	0.012853		196.849	0.045906	0.04311	0.000899
																197.161	0.029728	0.030322		197.161	0.053414	0.047674	0.001243		197.161	0.024856	0.017496	0.012598		197.161	0.030046	0.03982	0.000499
																197.473	0.028426	0.032692		197.473	0.048027	0.054707	0.002051		197.473	0.031063	0.02091	0.012827		197.473	0.040265	0.037255	0.000367
																197.784	0.047314	0.034133		197.784	0.04077	0.052489	0.000717		197.784	0.01904	0.01326	0.011996		197.784	0.038505	0.051319	0.000486
																198.096	0.020841	0.030347		198.096	0.031359	0.046054	0.000881		198.096	0.040898	0.017887	0.015047		198.096	0.070325	0.031602	0.000149
																198.408	0.035737	0.032097		198.408	0.026161	0.059476	0.000512		198.408	0.04297	0.011283	0.011565		198.408	0.055183	0.039852	0
																198.72	0.023212	0.023237		198.72	0.03005	0.053254	0.000462		198.72	0.028012	0.009647	0.01327		198.72	0.069266	0.043356	0.001008
																199.032	0.034462	0.027132		199.032	0.04164	0.051702	0.001321		199.032	0.019148	0.014564	0.015841		199.032	0.056529	0.050563	0
																199.344	0.04626	0.016356		199.344	0.039093	0.059604	0.00035		199.344	0.030845	0.011029	0.01163		199.344	0.061686	0.037851	0.000547
																199.656	0.039965	0.025458		199.656	0.036165	0.045095	0.001702		199.656	0.035519	0.015385	0.010188		199.656	0.05342	0.048726	0.00105
																199.968	0.051001	0.028326		199.968	0.037181	0.055521	0.002011		199.968	0.02617	0.006852	0.006475		199.968	0.047481	0.041168	0
																200.28	0.036739	0.025516		200.28	0.039771	0.044081	0.00079		200.28	0.039495	0.010025	0.007273		200.28	0.04683	0.0489	0.000169
																200.592	0.03474	0.022571		200.592	0.033077	0.061662	0.001298		200.592	0.053899	0.006543	0.004979		200.592	0.039531	0.043473	0.000992
																200.904	0.036868	0.025599		200.904	0.053112	0.074763	0.001051		200.904	0.042292	0.019388	0.001779		200.904	0.041093	0.039471	0.000464
																201.216	0.030653	0.028		201.216	0.047065	0.066063	0.001056		201.216	0.037799	0.017944	0.00225		201.216	0.043091	0.050377	0
																201.528	0.024891	0.022906		201.528	0.044053	0.060344	0.001042		201.528	0.033173	0.016922	0.002552		201.528	0.06735	0.04748	0
																201.84	0.040684	0.021957		201.84	0.023261	0.065455	0.002323		201.84	0.023239	0.015197	0.001609		201.84	0.056208	0.043777	4.87e-05
																202.152	0.016415	0.023424		202.152	0.031564	0.050555	0.001583		202.152	0.027188	0.017907	0.001347		202.152	0.061766	0.035933	0.001227
																202.464	0.015907	0.039514		202.464	0.041794	0.062468	0.001765		202.464	0.043068	0.014427	0.00064		202.464	0.065648	0.048	0
																202.776	0.035181	0.038497		202.776	0.037923	0.043804	0.000126		202.776	0.027659	0.008889	0.002554		202.776	0.039993	0.028777	0
																203.088	0.022102	0.041089		203.088	0.036829	0.05534	0		203.088	0.036294	0.018589	0.001207		203.088	0.056894	0.045594	0
																203.4	0.041332	0.038539		203.4	0.045434	0.066432	0.004575		203.4	0.033651	0.005265	0.001187		203.4	0.057597	0.059106	0.000391
																203.712	0.036544	0.030235		203.712	0.031624	0.052713	0.000408		203.712	0.035081	0.01058	0.001247		203.712	0.063001	0.04527	0.000535
																204.024	0.033174	0.04452		204.024	0.047769	0.064623	0.001016		204.024	0.036655	0.010772	0.00204		204.024	0.053225	0.049882	0
																204.336	0.067777	0.035091		204.336	0.044209	0.067127	0.000964		204.336	0.041048	0.013372	0.000517		204.336	0.061037	0.050286	0.00161
																204.648	0.050639	0.030007		204.648	0.050071	0.065099	0.001739		204.648	0.044454	0.004675	0.002703		204.648	0.050641	0.048425	0.000794
																204.96	0.040318	0.038952		204.96	0.054765	0.073957	0.00069		204.96	0.031907	0.008096	0.001986		204.96	0.058064	0.048819	0.000419
																205.272	0.042082	0.033425		205.272	0.039236	0.072102	0.000632		205.272	0.041044	0.018543	0.002497		205.272	0.047109	0.0435	0.000144
																205.584	0.047807	0.028712		205.584	0.039123	0.07399	0.002342		205.584	0.012855	0.018139	0.002191		205.584	0.06092	0.056471	0.001337
																205.896	0.043872	0.035216		205.896	0.045401	0.073564	0.002398		205.896	0.037863	0.016431	0.001686		205.896	0.058113	0.063994	0.001003
																206.207	0.048408	0.03455		206.207	0.042471	0.066862	0.001355		206.207	0.044286	0.016917	0.002055		206.207	0.062743	0.052669	0
																206.519	0.037909	0.029989		206.519	0.039459	0.06661	0.002082		206.519	0.023449	0.011391	0.001226		206.519	0.052616	0.057145	0
																206.831	0.041425	0.027891		206.831	0.068187	0.066237	0.002309		206.831	0.044407	0.012304	0.001409		206.831	0.052171	0.052874	0.00033
																207.143	0.030048	0.024836		207.143	0.034824	0.082746	0.001981		207.143	0.024578	0.01787	0.003575		207.143	0.035509	0.050054	0.000734
																207.455	0.032716	0.040022		207.455	0.051742	0.063255	0.000938		207.455	0.027253	0.01363	0.000592		207.455	0.060049	0.049443	2.03e-05
																207.767	0.045213	0.032461		207.767	0.038443	0.083933	0.00141		207.767	0.052559	0.004063	0.000102		207.767	0.048297	0.060763	0.00129
																208.079	0.036509	0.040165		208.079	0.036859	0.06876	0.003164		208.079	0.022428	0.011799	0.001101		208.079	0.056262	0.056102	0.000382
																208.391	0.028416	0.025349		208.391	0.03416	0.073187	0.002213		208.391	0.028177	0.007622	0.00089		208.391	0.039003	0.058892	0.001199
																208.703	0.043153	0.048426		208.703	0.03055	0.08328	0.002144		208.703	0.019833	0.023685	0.002627		208.703	0.037994	0.058089	0.000209
																209.015	0.032467	0.027112		209.015	0.044052	0.081455	0.001964		209.015	0.020288	0.017077	0.000993		209.015	0.064316	0.058614	0.00016
																209.327	0.0393	0.026415		209.327	0.041232	0.073506	0.002163		209.327	0.03577	0.01674	0.00148		209.327	0.044086	0.064856	0
																209.639	0.032497	0.030694		209.639	0.058063	0.102594	0.001969		209.639	0.021952	0.021405	0.001075		209.639	0.033355	0.062345	0
																209.951	0.039824	0.029939		209.951	0.055619	0.096793	0.001815		209.951	0.031062	0.024218	0.001554		209.951	0.062791	0.075513	0.000186
																210.263	0.049252	0.020221		210.263	0.038125	0.081897	0.000563		210.263	0.048201	0.006601	0.002638		210.263	0.044566	0.051349	7.82e-05
																210.575	0.039238	0.032878		210.575	0.069337	0.082414	0.001885		210.575	0.019185	0.011093	0.000448		210.575	0.077102	0.063786	0.000707
																210.887	0.033838	0.03344		210.887	0.055004	0.077272	0.001041		210.887	0.034711	0	0.001664		210.887	0.062295	0.062589	0.000664
																211.199	0.043403	0.04275		211.199	0.053747	0.098413	0.001445		211.199	0.024658	0.01675	0.000702		211.199	0.045241	0.049446	0.000533
																211.511	0.043636	0.036084		211.511	0.033315	0.082738	0.001288		211.511	0.045644	0.015136	0.000282		211.511	0.070095	0.043818	0.000877
																211.823	0.030461	0.042232		211.823	0.04997	0.082167	0.001468		211.823	0.020749	0.002873	0.002809		211.823	0.063312	0.044107	0.000115
																212.135	0.040781	0.031486		212.135	0.036256	0.094024	0.001067		212.135	0.040875	0.016719	0.002073		212.135	0.054138	0.044088	0
																212.447	0.023511	0.031024		212.447	0.068267	0.074526	0.001979		212.447	0.025159	0.012937	0.002129		212.447	0.050151	0.044468	0.0001
																212.759	0.037319	0.035473		212.759	0.054152	0.086116	0.000146		212.759	0.027025	0.008419	0.0004		212.759	0.048906	0.044108	9.22e-07
																213.071	0.031422	0.047313		213.071	0.069968	0.075731	0.000176		213.071	0.021968	0.014103	0.000313		213.071	0.046176	0.050479	0.000287
																213.383	0.018856	0.034976		213.383	0.058988	0.084996	0.002011		213.383	0.030633	0.008815	0.001773		213.383	0.045903	0.036994	0.000409
																213.695	0.014189	0.032063		213.695	0.058073	0.071406	0.000512		213.695	0.016995	0.008216	0.002965		213.695	0.053045	0.047459	0
																214.007	0.020064	0.039523		214.007	0.05838	0.07821	0.002213		214.007	0.035112	0.007991	0.001327		214.007	0.063228	0.041272	0
																214.319	0.031263	0.03277		214.319	0.043813	0.087484	0.002305		214.319	0.03906	0.004399	0.001287		214.319	0.064669	0.042418	0.000145
																214.63	0.029931	0.043576		214.63	0.051085	0.077799	0.003313		214.63	0.043844	0.003064	0.002571		214.63	0.057475	0.046844	0.000294
																214.942	0.032753	0.03767		214.942	0.046853	0.091775	0.002764		214.942	0.033953	0.020963	0.00303		214.942	0.050125	0.044589	0
																215.254	0.022817	0.035304		215.254	0.052129	0.085371	0.002044		215.254	0.045248	0.012082	3.03e-05		215.254	0.039095	0.053195	0.00105
																215.566	0.053463	0.041902		215.566	0.042867	0.073752	0.00043		215.566	0.028773	0.0205	0.001328		215.566	0.057735	0.042097	0
																215.878	0.033757	0.029806		215.878	0.060224	0.076791	0.002825		215.878	0.031577	0.011212	0.001914		215.878	0.043849	0.049175	0.000985
																216.19	0.032013	0.037757		216.19	0.066719	0.084826	0.000892		216.19	0.031593	0.017294	0.001336		216.19	0.069915	0.044115	0.000917
																216.502	0.039432	0.040077		216.502	0.065042	0.069803	0.000857		216.502	0.025892	0.014774	0.001514		216.502	0.045378	0.050232	0.000637
																216.814	0.034874	0.035159		216.814	0.063582	0.056991	0.00107		216.814	0.022089	0.024984	0.002219		216.814	0.047379	0.025368	8.63e-05
																217.126	0.038724	0.039928		217.126	0.048213	0.072368	0.00044		217.126	0.040699	0.02131	0.001456		217.126	0.034482	0.053217	6.67e-05
																217.438	0.042384	0.036693		217.438	0.053588	0.068571	0.000439		217.438	0.044997	0.011969	0.000504		217.438	0.041774	0.03656	0.000359
																217.75	0.029642	0.035124		217.75	0.06808	0.063166	0.001316		217.75	0.034457	0.020779	0.001107		217.75	0.046433	0.047264	0.000844
																218.062	0.048366	0.046886		218.062	0.041623	0.060746	0.002073		218.062	0.026778	0.003532	0.002892		218.062	0.050661	0.039683	0.001151
																218.374	0.032027	0.034107		218.374	0.040952	0.06909	0.001611		218.374	0.036715	0.016139	0.001275		218.374	0.04844	0.041035	0.00069
																218.686	0.04124	0.042954		218.686	0.045696	0.074154	0.000316		218.686	0.036111	0.013405	0.002324		218.686	0.044553	0.055711	0.00021
																218.998	0.033822	0.025394		218.998	0.047675	0.081234	0.00261		218.998	0.028807	0.018573	0.000541		218.998	0.038783	0.036465	5.64e-05
																219.31	0.029967	0.032029		219.31	0.076712	0.091142	0.004691		219.31	0.040445	0.003657	0.00155		219.31	0.03369	0.02848	0
																219.622	0.039465	0.030379		219.622	0.062672	0.076118	0.001194		219.622	0.040796	0.016924	0.004145		219.622	0.046818	0.038161	0.001129
																219.934	0.028684	0.032244		219.934	0.065757	0.074478	0.001537		219.934	0.038995	0.008736	0.002441		219.934	0.039991	0.04582	0.000459
																220.246	0.04229	0.025379		220.246	0.049566	0.071339	0.001401		220.246	0.051248	0.020727	0.00175		220.246	0.04137	0.040942	0
																220.558	0.042358	0.04261		220.558	0.054254	0.088061	0.001031		220.558	0.038215	0.013446	0.000769		220.558	0.054615	0.049313	3.23e-05
																220.87	0.037399	0.036252		220.87	0.052349	0.072101	0.000915		220.87	0.037144	0.007357	0.002041		220.87	0.049581	0.046428	0.001259
																221.182	0.029687	0.034965		221.182	0.044367	0.066925	0.002049		221.182	0.036197	0.014309	0.000823		221.182	0.055419	0.048939	0.000801
																221.494	0.026125	0.032293		221.494	0.046849	0.063898	0.001688		221.494	0.021946	0.006604	0.000785		221.494	0.04241	0.043807	0.001462
																221.806	0.02747	0.040106		221.806	0.038938	0.059442	0.000924		221.806	0.068563	0.01523	0.000598		221.806	0.053404	0.052536	0
																222.118	0.033229	0.035338		222.118	0.04695	0.066351	0.000802		222.118	0.020517	0.017886	5.15e-05		222.118	0.041282	0.05212	0.000365
																222.43	0.038458	0.037311		222.43	0.021084	0.055673	0.000729		222.43	0.015489	0.014319	0.000762		222.43	0.072154	0.046887	0.00036
																222.742	0.020679	0.035323		222.742	0.059411	0.061631	0.000665		222.742	0.048449	0.013548	0.001815		222.742	0.046809	0.041334	0.00057
																223.053	0.039564	0.021452		223.053	0.065476	0.071705	0.001027		223.053	0.069624	0.015735	0.003098		223.053	0.051327	0.058105	0
																223.365	0.04167	0.025939		223.365	0.056273	0.052158	0.00145		223.365	0.055162	0.009927	0.001508		223.365	0.042052	0.054621	0.000798
																223.677	0.023045	0.024674		223.677	0.039062	0.040838	0.001284		223.677	0.05366	0.005313	0.001386		223.677	0.058777	0.05398	0.001193
																223.989	0.027762	0.021878		223.989	0.053117	0.047218	0.001806		223.989	0.04298	0.003017	0.001666		223.989	0.033945	0.052192	0
																224.301	0.04345	0.024311		224.301	0.076119	0.05353	0.000232		224.301	0.034438	0.007732	0.000861		224.301	0.033765	0.043689	4.82e-05
																224.613	0.047578	0.031579		224.613	0.064359	0.056877	0.000561		224.613	0.035724	0.009948	0.001041		224.613	0.034316	0.048664	0
																224.925	0.038687	0.03195		224.925	0.041276	0.047212	0		224.925	0.047718	0.00975	0.00419		224.925	0.048964	0.038097	0.001459
																225.237	0.047025	0.03144		225.237	0.054645	0.05981	0.004771		225.237	0.036311	0.010577	0.002499		225.237	0.04429	0.040423	0.000103
																225.549	0.035357	0.027566		225.549	0.055562	0.059745	0.000751		225.549	0.05116	0.009151	0.002981		225.549	0.041842	0.04506	0.000887
																225.861	0.043741	0.03746		225.861	0.047292	0.048278	0		225.861	0.030908	0.006789	0.002647		225.861	0.054256	0.040162	0.001196
																226.173	0.040021	0.034434		226.173	0.059111	0.050217	0.000419		226.173	0.048024	0.018619	0.001447		226.173	0.043625	0.041615	0.000118
																226.485	0.043802	0.036344		226.485	0.050707	0.037147	0.001204		226.485	0.041767	0.015001	0.003122		226.485	0.04388	0.045713	0.000398
																226.797	0.038743	0.037137		226.797	0.043838	0.044876	0.001211		226.797	0.029981	0.016658	0.002293		226.797	0.036062	0.040499	0.000364
																227.109	0.047883	0.022399		227.109	0.039181	0.04749	0.001031		227.109	0.019905	0.01276	0.000858		227.109	0.050326	0.04248	0.000155
																227.421	0.038496	0.036059		227.421	0.053583	0.048319	0.002467		227.421	0.045178	0.016961	0.00312		227.421	0.036285	0.046046	0.00058
																227.733	0.043475	0.031019		227.733	0.0364	0.051671	0.001092		227.733	0.041748	0.016519	0.002047		227.733	0.052998	0.053163	0.00059
																228.045	0.024224	0.024818		228.045	0.050456	0.050322	0.000574		228.045	0.036972	0.014125	0.002107		228.045	0.043191	0.043592	0.001013
																228.357	0.030181	0.026572		228.357	0.047827	0.041927	0.001116		228.357	0.043252	0.031105	0.001312		228.357	0.052209	0.040353	0
																228.669	0.040341	0.020889		228.669	0.052652	0.046818	0.002422		228.669	0.030108	0.016591	0.000229		228.669	0.068424	0.047953	0.000686
																228.981	0.037132	0.032925		228.981	0.027317	0.057482	0.000405		228.981	0.034241	0.009332	0.001457		228.981	0.043281	0.042043	0.000225
																229.293	0.020499	0.021914		229.293	0.058624	0.038055	0		229.293	0.046206	0.023149	0.001481		229.293	0.048682	0.042984	0
																229.605	0.035151	0.033765		229.605	0.041201	0.043647	0.001196		229.605	0.020442	0.010803	0.000819		229.605	0.035685	0.053839	0.000772
																229.917	0.031477	0.026588		229.917	0.055648	0.045454	0.000937		229.917	0.030661	0.008326	0.001452		229.917	0.043035	0.055516	0.000128
																230.229	0.044688	0.033308		230.229	0.056059	0.046351	0.001405		230.229	0.02663	0.005229	0.000672		230.229	0.04855	0.04284	0.000993
																230.541	0.028896	0.020871		230.541	0.097718	0.070833	0.000976		230.541	0.016982	0.002608	0.001521		230.541	0.038462	0.047558	1.12e-05
																230.853	0.03041	0.026708		230.853	0.071153	0.066612	0.00278		230.853	0.02166	0.010151	0.001634		230.853	0.063321	0.048134	0.000594
																231.165	0.043733	0.02863		231.165	0.04472	0.060588	0.003471		231.165	0.028345	0.010473	0.002372		231.165	0.039317	0.051804	0.000759
																231.476	0.037084	0.023812		231.476	0.057265	0.079632	0.001626		231.476	0.02687	0.015477	0.000921		231.476	0.047094	0.046504	2.61e-06
																231.788	0.048452	0.023621		231.788	0.074624	0.067803	0.00227		231.788	0.04137	0.016526	0.001663		231.788	0.051938	0.046218	6.96e-05
																232.1	0.039414	0.031312		232.1	0.056919	0.073564	0.001689		232.1	0.03967	0.02014	0.002542		232.1	0.058122	0.044661	0.000813
																232.412	0.041709	0.025232		232.412	0.075262	0.067963	0.002118		232.412	0.024589	0.004823	0.000819		232.412	0.040073	0.052248	0.000851
																232.724	0.035105	0.02612		232.724	0.066326	0.08196	0.001486		232.724	0.027771	0.007249	0.000864		232.724	0.06552	0.041772	0.000668
																233.036	0.030625	0.021305		233.036	0.055017	0.064612	0.002765		233.036	0.054743	0.015109	0.000922		233.036	0.046866	0.064205	0.002205
																233.348	0.046386	0.020212		233.348	0.08422	0.057077	0.004086		233.348	0.03376	0.007792	0.001857		233.348	0.033068	0.056873	0.000209
																233.66	0.049228	0.026219		233.66	0.068082	0.063186	0.002967		233.66	0.031526	0.013002	0.000796		233.66	0.033438	0.055065	0.000154
																233.972	0.053435	0.033859		233.972	0.070544	0.080529	0.001571		233.972	0.058256	0.016491	0.003231		233.972	0.057966	0.056895	3.83e-05
																234.284	0.04474	0.019924		234.284	0.064067	0.060045	0.001599		234.284	0.058126	0.006705	0.003771		234.284	0.045396	0.061277	0.000216
																234.596	0.031371	0.028278		234.596	0.073904	0.062003	0.001412		234.596	0.048736	0.010974	0.001356		234.596	0.058753	0.054257	6.33e-05
																234.908	0.036236	0.026261		234.908	0.050209	0.052801	0.002143		234.908	0.031886	0.013668	0.001494		234.908	0.054377	0.04338	0
																235.22	0.032233	0.022003		235.22	0.060215	0.061986	0.000322		235.22	0.037479	0.012454	0.001776		235.22	0.045739	0.044292	0.001314
																235.532	0.035196	0.02455		235.532	0.04663	0.049965	0.002923		235.532	0.049945	0.003432	0.003354		235.532	0.063296	0.04845	0.001032
																235.844	0.035975	0.024386		235.844	0.050796	0.060633	0.000663		235.844	0.042716	0.012702	0.000939		235.844	0.05481	0.061403	8.5e-05
																236.156	0.049206	0.02483		236.156	0.047687	0.061775	0.000893		236.156	0.04408	0.012052	0.004581		236.156	0.051422	0.044507	0.000372
																236.468	0.044984	0.019288		236.468	0.049055	0.044076	0.000381		236.468	0.035675	0.012907	0.001875		236.468	0.040474	0.05491	0.001401
																236.78	0.041029	0.026697		236.78	0.043471	0.063228	0.003084		236.78	0.040676	0.015834	0.000398		236.78	0.054526	0.051366	0.000337
																237.092	0.025617	0.027919		237.092	0.05347	0.063035	0.001248		237.092	0.0506	0.019436	0.000445		237.092	0.070001	0.065157	4.61e-06
																237.404	0.041036	0.03052		237.404	0.060384	0.05722	0.001014		237.404	0.02693	0.013234	0.001644		237.404	0.065025	0.054504	0.000381
																237.716	0.041541	0.018862		237.716	0.071905	0.046681	0.002775		237.716	0.045922	0.012339	0.001274		237.716	0.06556	0.0559	0.000169
																238.028	0.04394	0.031199		238.028	0.049802	0.056732	0.000883		238.028	0.023522	0.016939	0.00207		238.028	0.063093	0.066085	0.000298
																238.34	0.02758	0.017823		238.34	0.054234	0.060168	0.00131		238.34	0.032735	0.022265	0.002174		238.34	0.064727	0.055622	0.00039
																238.652	0.024481	0.021012		238.652	0.088428	0.040195	0.000299		238.652	0.046166	0.020114	0.001265		238.652	0.05489	0.062468	0
																238.964	0.022451	0.013776		238.964	0.051517	0.038156	0.002753		238.964	0.044755	0.018825	0.001044		238.964	0.053063	0.070323	0.000399
																239.276	0.031943	0.022437		239.276	0.054116	0.049978	0.001812		239.276	0.034979	0.014672	0.001567		239.276	0.071381	0.056828	0.000234
																239.587	0.024401	0.017093		239.587	0.069632	0.055236	0.001204		239.587	0.036521	0.013909	0.000935		239.587	0.051416	0.054541	0
																239.899	0.03581	0.016806		239.899	0.063457	0.051376	0.001453		239.899	0.042173	0.017888	0.002837		239.899	0.045742	0.05519	0.000448
																240.211	0.04494	0.013565		240.211	0.066158	0.050314	0.00111		240.211	0.047059	0.016535	0.000847		240.211	0.05341	0.057568	0.000807
																240.523	0.036871	0.017739		240.523	0.064748	0.047484	0.001118		240.523	0.034849	0.025029	0.001127		240.523	0.065026	0.047095	0.001878
																240.835	0.01546	0.027094		240.835	0.058856	0.043567	0.001864		240.835	0.031037	0.018874	0.001838		240.835	0.084668	0.053258	7.17e-05
																241.147	0.031915	0.019245		241.147	0.054332	0.054343	0.000682		241.147	0.029558	0.018193	0.001519		241.147	0.074872	0.062423	0
																241.459	0.028128	0.018075		241.459	0.061507	0.04815	0.001134		241.459	0.027269	0.025925	0.00145		241.459	0.055443	0.059319	0.000107
																241.771	0.027271	0.01884		241.771	0.062268	0.047981	0.001359		241.771	0.017789	0.024523	0.002175		241.771	0.047133	0.048718	0.001793
																242.083	0.029166	0.020371		242.083	0.054862	0.043768	0.001433		242.083	0.032948	0.022094	0.002731		242.083	0.055921	0.05214	0.000668
																242.395	0.015254	0.018485		242.395	0.049765	0.052565	0.001933		242.395	0.035767	0.030469	0.002532		242.395	0.066991	0.061458	8.4e-05
																242.707	0.038571	0.022181		242.707	0.06246	0.045179	0.002902		242.707	0.035414	0.022056	0.002917		242.707	0.053478	0.0657	0
																243.019	0.028824	0.02174		243.019	0.057333	0.042469	0.002606		243.019	0.031742	0.028136	7.35e-05		243.019	0.066064	0.063364	0.001838
																243.331	0.030501	0.018552		243.331	0.069422	0.042921	0.002306		243.331	0.042916	0.025591	0.002978		243.331	0.066349	0.044232	0.000154
																243.643	0.025796	0.013423		243.643	0.078195	0.044084	0.001043		243.643	0.040961	0.012942	0.00283		243.643	0.031623	0.049007	0
																243.955	0.022294	0.019783		243.955	0.056771	0.046684	0.002706		243.955	0.041358	0.02182	0.00097		243.955	0.059171	0.050659	0.000642
																244.267	0.035	0.01502		244.267	0.067521	0.046549	0.000488		244.267	0.044176	0.021774	0.001479		244.267	0.069829	0.045095	0
																244.579	0.025962	0.018906		244.579	0.071901	0.030831	0.000498		244.579	0.051284	0.021821	0.001487		244.579	0.053979	0.060461	0.000187
																244.891	0.034439	0.018047		244.891	0.057135	0.036622	0.000585		244.891	0.055798	0.037378	0.001794		244.891	0.045946	0.048532	0.001762
																245.203	0.03253	0.01857		245.203	0.072153	0.04978	0.001734		245.203	0.02468	0.025403	0.00403		245.203	0.055233	0.042687	0.001785
																245.515	0.033003	0.015285		245.515	0.073463	0.035458	0.000853		245.515	0.049332	0.020549	0.00314		245.515	0.051198	0.048452	0.000196
																245.827	0.03028	0.01934		245.827	0.04644	0.028391	0.001247		245.827	0.049581	0.030166	0.002062		245.827	0.063934	0.051407	0
																246.139	0.033963	0.007802		246.139	0.039229	0.042805	0		246.139	0.017831	0.031276	0.002435		246.139	0.068628	0.049062	0.000491
																246.451	0.022966	0.013023		246.451	0.042649	0.048497	0.001967		246.451	0.03881	0.029529	0.003391		246.451	0.046016	0.044144	0.001106
																246.763	0.037682	0.012482		246.763	0.056131	0.04071	0.00244		246.763	0.045672	0.035839	0.0009		246.763	0.044551	0.041889	0.000182
																247.075	0.042659	0.015315		247.075	0.063044	0.038494	0.002537		247.075	0.04846	0.031514	0.001634		247.075	0.038296	0.041444	0.000123
																247.387	0.031842	0.012951		247.387	0.074188	0.041271	0.001491		247.387	0.034053	0.034668	0.002347		247.387	0.041369	0.043528	5.5e-05
																247.699	0.034525	0.016738		247.699	0.057165	0.04387	0.000621		247.699	0.037566	0.023943	0.00356		247.699	0.05124	0.041437	0.001337
																248.01	0.038394	0.014873		248.01	0.042207	0.056706	0.001548		248.01	0.038882	0.042973	0.001828		248.01	0.054547	0.038702	0.000332
																248.322	0.039668	0.017253		248.322	0.059548	0.054423	0.00027		248.322	0.046979	0.034512	0.001782		248.322	0.055794	0.042458	2.17e-05
																248.634	0.047771	0.018923		248.634	0.063511	0.04593	0.000252		248.634	0.042129	0.022665	0.001829		248.634	0.063007	0.036364	0.000165
																248.946	0.04642	0.012186		248.946	0.063937	0.051104	0.000926		248.946	0.038696	0.024204	0.002912		248.946	0.064081	0.05201	0
																249.258	0.040492	0.015211		249.258	0.04333	0.049276	0.001991		249.258	0.033727	0.021479	0.001392		249.258	0.05055	0.037778	0
																249.57	0.044498	0.011073		249.57	0.047619	0.042347	0.001554		249.57	0.040813	0.023468	0.003037		249.57	0.041363	0.038517	0.000248
																249.882	0.0381	0.014189		249.882	0.046806	0.040905	0.002931		249.882	0.031911	0.021105	0.002901		249.882	0.046412	0.0364	0.00067
																250.194	0.025519	0.022412		250.194	0.053691	0.045814	0.001232		250.194	0.046025	0.02776	0.001765		250.194	0.036861	0.032847	0.001821
																250.506	0.038478	0.021117		250.506	0.060262	0.041907	0.001756		250.506	0.038427	0.028665	0.002567		250.506	0.054759	0.038663	0.000151
																250.818	0.033369	0.017652		250.818	0.05365	0.044533	0.001553		250.818	0.025246	0.022805	0.002524		250.818	0.060254	0.035991	0.000335
																251.13	0.033556	0.021791		251.13	0.062931	0.042907	0.000691		251.13	0.033589	0.028861	0.002338		251.13	0.049076	0.038879	0.000748
																251.442	0.028239	0.017869		251.442	0.058679	0.044622	0.003544		251.442	0.041725	0.03335	0.001186		251.442	0.047772	0.041274	3.56e-05
																251.754	0.043237	0.012642		251.754	0.062599	0.049059	0.001769		251.754	0.03054	0.037126	0.002481		251.754	0.069235	0.034562	0.000199
																252.066	0.041237	0.015939		252.066	0.052066	0.032438	0.001052		252.066	0.025221	0.028717	0.001217		252.066	0.057415	0.039164	0.001118
																252.378	0.030624	0.007874		252.378	0.059577	0.039378	0.003741		252.378	0.018566	0.035718	0.00341		252.378	0.051561	0.038917	0.000317
																252.69	0.048547	0.015822		252.69	0.074865	0.032597	0.00192		252.69	0.038916	0.044484	0.001277		252.69	0.055796	0.04583	0.001226
																253.002	0.026681	0.023727		253.002	0.057746	0.044432	0.001209		253.002	0.041671	0.037872	0.002057		253.002	0.049584	0.041981	0.000275
																253.314	0.057485	0.020402		253.314	0.053344	0.040912	0.001983		253.314	0.051167	0.04645	0.001435		253.314	0.035916	0.042507	0.000428
																253.626	0.038777	0.015741		253.626	0.063129	0.034966	0.000503		253.626	0.033785	0.045774	0.002283		253.626	0.070662	0.031549	0.001975
																253.938	0.049429	0.01152		253.938	0.051609	0.027539	0.000349		253.938	0.052592	0.034658	0.00243		253.938	0.066736	0.033975	0.000403
																254.25	0.047557	0.013593		254.25	0.06161	0.0328	0.000614		254.25	0.050981	0.035981	0.002003		254.25	0.06063	0.036262	0.001071
																254.562	0.036568	0.016281		254.562	0.066545	0.044855	0.001245		254.562	0.039504	0.054951	0.001599		254.562	0.058595	0.044549	6.59e-05
																254.874	0.042629	0.015832		254.874	0.074338	0.035088	6.61e-05		254.874	0.059844	0.038247	0.001427		254.874	0.064079	0.042676	7.24e-05
																255.186	0.033349	0.014685		255.186	0.047064	0.031857	0.001223		255.186	0.043719	0.035546	0.002933		255.186	0.054814	0.045734	1.03e-05
																255.498	0.039982	0.015476		255.498	0.070505	0.038832	0.002174		255.498	0.052614	0.031644	0.002741		255.498	0.066308	0.045961	0
																255.81	0.030722	0.011363		255.81	0.072141	0.042378	0.001187		255.81	0.050007	0.038999	0.002569		255.81	0.052645	0.047882	0.000924
																256.122	0.029017	0.014058		256.122	0.065215	0.043217	0.000859		256.122	0.037587	0.026349	0.002411		256.122	0.046129	0.047894	0.00054
																256.434	0.040248	0.013953		256.434	0.081333	0.043506	0.000421		256.434	0.048837	0.032124	0.00266		256.434	0.045262	0.046909	0.000371
																256.745	0.038519	0.012135		256.745	0.058632	0.051619	0.00016		256.745	0.063372	0.020999	0.001327		256.745	0.047443	0.040726	0
																257.057	0.03826	0.017964		257.057	0.076499	0.031602	0.001889		257.057	0.038232	0.025712	0.003583		257.057	0.050103	0.040098	0.00015
																257.369	0.042873	0.01222		257.369	0.060521	0.040552	0.003388		257.369	0.055403	0.030864	0.00216		257.369	0.037869	0.045112	0.000859
																257.681	0.05458	0.011581		257.681	0.075004	0.046194	0.001448		257.681	0.043507	0.029933	0.001376		257.681	0.037357	0.034019	0.000758
																257.993	0.04129	0.011681		257.993	0.065701	0.05955	0.001351		257.993	0.05748	0.026126	0.003746		257.993	0.038815	0.036107	0.000439
																258.305	0.051365	0.024167		258.305	0.081453	0.062338	0.001585		258.305	0.046753	0.03946	0.002553		258.305	0.029779	0.030187	5.53e-06
																258.617	0.038292	0.01398		258.617	0.073297	0.057258	0.002492		258.617	0.038163	0.024214	0.004205		258.617	0.030657	0.038097	0
																258.929	0.051317	0.018363		258.929	0.065763	0.041145	0.000963		258.929	0.043153	0.041786	0.002008		258.929	0.040529	0.033858	0.000566
																259.241	0.048164	0.018387		259.241	0.070173	0.033707	0.001437		259.241	0.050108	0.036886	0.000786		259.241	0.031976	0.03432	0
																259.553	0.034192	0.01658		259.553	0.051078	0.05375	0.000812		259.553	0.051445	0.038959	0.000962		259.553	0.029149	0.042289	0
																259.865	0.04044	0.017938		259.865	0.040215	0.054131	0.002095		259.865	0.047254	0.040288	0.001611		259.865	0.039662	0.034684	0.000497
																260.177	0.046993	0.018793		260.177	0.066337	0.047646	0.001113		260.177	0.025005	0.053133	0.002508		260.177	0.031166	0.03678	1.94e-05
																260.489	0.046136	0.024823		260.489	0.067929	0.055143	0.0009		260.489	0.043423	0.038735	0.002749		260.489	0.036092	0.039506	0.000674
																260.801	0.049637	0.022192		260.801	0.068977	0.062588	0.000357		260.801	0.039583	0.051565	0.002585		260.801	0.014382	0.025326	0.000708
																261.113	0.068624	0.014865		261.113	0.042693	0.058182	0.00094		261.113	0.053333	0.049246	0.001743		261.113	0.03668	0.025242	0.00051
																261.425	0.050794	0.018615		261.425	0.072009	0.043405	0.003381		261.425	0.078488	0.041462	0.002177		261.425	0.022744	0.031064	0
																261.737	0.062156	0.024312		261.737	0.04457	0.0475	0.003431		261.737	0.062088	0.046904	0.00198		261.737	0.033613	0.026709	0
																262.049	0.072996	0.01854		262.049	0.054864	0.058613	0.004304		262.049	0.067552	0.03098	0.001852		262.049	0.025984	0.032371	0.000481
																262.361	0.050651	0.016229		262.361	0.058658	0.043756	0.002268		262.361	0.066564	0.024588	0.003004		262.361	0.037003	0.023785	0.000756
																262.673	0.043361	0.019364		262.673	0.057257	0.05514	0.002043		262.673	0.047934	0.031641	0.002939		262.673	0.060782	0.027105	0
																262.985	0.052325	0.017625		262.985	0.049149	0.060823	0.003229		262.985	0.039712	0.030861	0.000844		262.985	0.047301	0.031636	0.000131
																263.297	0.043301	0.03194		263.297	0.066012	0.050301	0.00212		263.297	0.044802	0.027688	0.001269		263.297	0.034316	0.028337	0.000603
																263.609	0.053107	0.01497		263.609	0.062466	0.047279	0.002926		263.609	0.057926	0.036495	0.002034		263.609	0.042902	0.033957	0
																263.921	0.047503	0.03106		263.921	0.073656	0.052035	0.001706		263.921	0.086139	0.028478	0.00262		263.921	0.039452	0.034427	0
																264.233	0.051843	0.022789		264.233	0.067044	0.042222	0.001723		264.233	0.078979	0.041913	0.001988		264.233	0.059032	0.033038	0.000631
																264.545	0.062353	0.015535		264.545	0.064821	0.052519	0.003034		264.545	0.120107	0.035843	0.002392		264.545	0.04069	0.026095	0.000824
																264.857	0.036594	0.018299		264.857	0.059306	0.049779	0.003069		264.857	0.110732	0.037787	0.004896		264.857	0.045006	0.027932	0.001084
																265.168	0.041263	0.025639		265.168	0.076846	0.044686	0.002306		265.168	0.128007	0.037288	0.002593		265.168	0.034673	0.031113	0.000418
																265.48	0.031329	0.018645		265.48	0.062826	0.05052	0.001105		265.48	0.098745	0.034447	0.003546		265.48	0.04648	0.025658	0.001504
																265.792	0.051369	0.020587		265.792	0.054539	0.038132	0.000902		265.792	0.109538	0.035002	0.004574		265.792	0.040698	0.031621	0.000418
																266.104	0.047103	0.024785		266.104	0.05408	0.036016	0.000641		266.104	0.120235	0.029319	0.002857		266.104	0.046144	0.033306	0.000393
																266.416	0.034028	0.018287		266.416	0.074578	0.043191	0.001472		266.416	0.112748	0.018741	0.003857		266.416	0.059826	0.032317	0.000132
																266.728	0.016942	0.020259		266.728	0.059363	0.061751	0.001094		266.728	0.114883	0.041476	0.006363		266.728	0.051744	0.030159	0.00164
																267.04	0.034176	0.01968		267.04	0.061477	0.031893	0.002957		267.04	0.143578	0.026779	0.003936		267.04	0.058563	0.036142	0.000142
																267.352	0.03817	0.024565		267.352	0.070308	0.057057	0.001249		267.352	0.139274	0.039761	0.00391		267.352	0.068059	0.029459	0.001037
																267.664	0.050827	0.023077		267.664	0.061865	0.04061	0.000485		267.664	0.14056	0.035613	0.00352		267.664	0.047365	0.025353	0.004042
																267.976	0.033256	0.022637		267.976	0.058986	0.049311	0.002562		267.976	0.122815	0.037485	0.006136		267.976	0.071231	0.026421	0.000766
																268.288	0.039184	0.021021		268.288	0.061997	0.059075	0.003097		268.288	0.121329	0.033642	0.004931		268.288	0.087943	0.027764	0.005286
																268.6	0.042444	0.017188		268.6	0.064283	0.064532	0.002401		268.6	0.130235	0.036776	0.002288		268.6	0.09086	0.036254	0.003324
																268.912	0.039111	0.019845		268.912	0.066138	0.054218	0.001165		268.912	0.127399	0.041377	0.005321		268.912	0.089552	0.034429	0.004607
																269.224	0.044263	0.015373		269.224	0.073312	0.053389	0.001727		269.224	0.109283	0.033917	0.004564		269.224	0.098416	0.02381	0.008599
																269.536	0.03614	0.033486		269.536	0.065856	0.047114	0.005716		269.536	0.099841	0.042505	0.002859		269.536	0.063813	0.028402	0.005429
																269.848	0.059025	0.020146		269.848	0.066856	0.059492	0.002287		269.848	0.09384	0.042793	0.003641		269.848	0.063969	0.035077	0.009821
																270.16	0.039472	0.020372		270.16	0.087493	0.056632	0.001919		270.16	0.095095	0.036326	0.002618		270.16	0.061348	0.040371	0.006086
																270.472	0.049576	0.029535		270.472	0.092971	0.049652	0.004203		270.472	0.090454	0.03089	0.002591		270.472	0.038162	0.039238	0.01123
																270.784	0.042024	0.017729		270.784	0.079679	0.048548	0.001654		270.784	0.08814	0.026479	0.003584		270.784	0.05537	0.030716	0.008819
																271.096	0.05905	0.031673		271.096	0.077767	0.043763	0.001826		271.096	0.102159	0.032157	0.004516		271.096	0.039195	0.03174	0.006995
																271.408	0.052036	0.035578		271.408	0.094003	0.056343	0.0015		271.408	0.117323	0.027317	0.005002		271.408	0.051012	0.0279	0.004954
																271.72	0.052858	0.027015		271.72	0.102744	0.051358	0.002345		271.72	0.115643	0.022121	0.002288		271.72	0.050424	0.042988	0.008772
																272.032	0.039381	0.025975		272.032	0.102091	0.07023	0.00093		272.032	0.103615	0.031137	0.004001		272.032	0.054996	0.034246	0.006292
																272.344	0.03406	0.029194		272.344	0.103844	0.059458	0.001383		272.344	0.125234	0.025915	0.002388		272.344	0.055453	0.020749	0.009795
																272.656	0.041027	0.023223		272.656	0.111319	0.068149	0.000844		272.656	0.111519	0.027664	0.002696		272.656	0.033651	0.039745	0.006247
																272.968	0.046203	0.027755		272.968	0.110218	0.061504	0.004118		272.968	0.094172	0.031571	0.002915		272.968	0.054891	0.03391	0.006933
																273.279	0.045143	0.0384		273.279	0.133499	0.059519	0.001565		273.279	0.098735	0.023985	0.002229		273.279	0.052741	0.031412	0.006416
																273.591	0.03293	0.03754		273.591	0.114512	0.063939	0.004148		273.591	0.093063	0.037621	0.003014		273.591	0.059596	0.030451	0.005332
																273.903	0.041927	0.036366		273.903	0.10228	0.047356	0.002482		273.903	0.116138	0.032747	0.00185		273.903	0.055217	0.028119	0.004476
																274.215	0.029632	0.042551		274.215	0.117884	0.055194	0.0019		274.215	0.116508	0.029984	0.003112		274.215	0.054861	0.032686	0.00654
																274.527	0.03556	0.030725		274.527	0.093792	0.058258	0.00046		274.527	0.092235	0.030116	0.002989		274.527	0.059071	0.030799	0.002097
																274.839	0.043525	0.033062		274.839	0.120682	0.059215	0.001108		274.839	0.102689	0.020407	0.005713		274.839	0.077488	0.029003	0.000892
																275.151	0.043933	0.029324		275.151	0.115337	0.061022	0.002058		275.151	0.110482	0.036952	0.002217		275.151	0.049278	0.027755	0.005958
																275.463	0.046797	0.033987		275.463	0.124176	0.056338	0.002762		275.463	0.132072	0.029678	0.003462		275.463	0.052232	0.029112	0.00263
																275.775	0.038443	0.02809		275.775	0.118109	0.053293	0.003507		275.775	0.095525	0.028682	0.001769		275.775	0.052895	0.023594	0.004057
																276.087	0.041102	0.019229		276.087	0.120762	0.088023	0.00089		276.087	0.078562	0.042538	0.002565		276.087	0.072336	0.030815	0.005478
																276.399	0.051081	0.024503		276.399	0.124828	0.072698	0.001754		276.399	0.092413	0.024892	0.004672		276.399	0.057404	0.033103	0.000752
																276.711	0.05026	0.033556		276.711	0.114398	0.06706	0.001853		276.711	0.069514	0.034352	0.001452		276.711	0.069686	0.021617	0.001463
																277.023	0.035859	0.02648		277.023	0.131626	0.081562	0.00179		277.023	0.051968	0.04521	0.004261		277.023	0.06471	0.022381	0.001277
																277.335	0.059419	0.025916		277.335	0.11533	0.078302	0.004608		277.335	0.060796	0.037793	0.002003		277.335	0.092075	0.020543	0
																277.647	0.039465	0.019961		277.647	0.128439	0.068037	0.00173		277.647	0.053693	0.041502	0.001722		277.647	0.082187	0.030477	0.00317
																277.959	0.037663	0.024255		277.959	0.135361	0.060995	0.001601		277.959	0.055017	0.034794	0.0034		277.959	0.056034	0.027886	0.005665
																278.271	0.033984	0.029371		278.271	0.101273	0.063164	0.002329		278.271	0.060668	0.036381	0.002044		278.271	0.094163	0.031174	0.002912
																278.583	0.019719	0.009311		278.583	0.114474	0.060807	0.003413		278.583	0.055181	0.025377	0.002846		278.583	0.069035	0.035117	0.004109
																278.895	0.031117	0.018012		278.895	0.109884	0.097715	0.005531		278.895	0.04939	0.026055	0.002421		278.895	0.09568	0.031429	0.000916
																279.207	0.033171	0.021402		279.207	0.125773	0.089549	0.002199		279.207	0.080918	0.024258	0.002649		279.207	0.090757	0.037215	0.000821
																279.519	0.052361	0.026351		279.519	0.134431	0.086451	0.002122		279.519	0.058924	0.045437	0.002492		279.519	0.099064	0.03642	0.002728
																279.831	0.055735	0.014777		279.831	0.125149	0.093552	0.002185		279.831	0.048601	0.027593	0.003702		279.831	0.102929	0.033641	0.003285
																280.143	0.037091	0.03075		280.143	0.127427	0.102523	0.000936		280.143	0.065707	0.04086	0.003234		280.143	0.088825	0.039012	0.000313
																280.455	0.043273	0.034965		280.455	0.154362	0.085805	0.003411		280.455	0.034062	0.032332	0.003533		280.455	0.123238	0.031699	0.000451
																280.767	0.034999	0.026973		280.767	0.121362	0.100209	0.002593		280.767	0.069026	0.034544	0.002077		280.767	0.086816	0.04121	0.001296
																281.079	0.036025	0.026859		281.079	0.134818	0.086363	0.003466		281.079	0.047271	0.031635	0.002115		281.079	0.101609	0.036847	0.001289
																281.391	0.048188	0.025987		281.391	0.146202	0.078133	0.002745		281.391	0.046897	0.033565	0.003831		281.391	0.130106	0.052596	0.001786
																281.702	0.035224	0.028208		281.702	0.134102	0.081155	0.002201		281.702	0.046589	0.040156	0.001932		281.702	0.100549	0.038996	0.001194
																282.014	0.044415	0.019103		282.014	0.146399	0.084841	0.003969		282.014	0.052312	0.033366	0.001699		282.014	0.124708	0.035798	0.003223
																282.326	0.038651	0.024947		282.326	0.136078	0.076033	0.00073		282.326	0.043342	0.039076	0.001286		282.326	0.107942	0.043797	0.002768
																282.638	0.034154	0.026324		282.638	0.117168	0.094504	0.003353		282.638	0.025195	0.027352	0.004792		282.638	0.118879	0.036532	0.001355
																282.95	0.027432	0.024233		282.95	0.096435	0.07603	0.001633		282.95	0.050013	0.032718	0.002692		282.95	0.108964	0.05361	0.005946
																283.262	0.038326	0.024043		283.262	0.115959	0.084796	0.003305		283.262	0.040116	0.034102	0.004868		283.262	0.123707	0.044559	0.004754
																283.574	0.041339	0.02405		283.574	0.113572	0.076244	0.005402		283.574	0.053136	0.031401	0.005521		283.574	0.132218	0.045172	0.001607
																283.886	0.036839	0.029001		283.886	0.116207	0.076714	0.004068		283.886	0.037272	0.049429	0.000886		283.886	0.117094	0.058453	0.002803
																284.198	0.059462	0.028611		284.198	0.097623	0.067969	0.001533		284.198	0.055888	0.040582	0.002471		284.198	0.133609	0.054132	0.003847
																284.51	0.043909	0.027898		284.51	0.081073	0.079488	0.00129		284.51	0.05311	0.04474	0.00239		284.51	0.124443	0.050258	0.000656
																284.822	0.061284	0.029209		284.822	0.117399	0.068562	0.000525		284.822	0.049168	0.039179	0.002571		284.822	0.13812	0.056564	0.001852
																285.134	0.069739	0.027237		285.134	0.092412	0.067794	0.00098		285.134	0.052514	0.042917	0.002582		285.134	0.117875	0.057221	0.001513
																285.446	0.078713	0.029937		285.446	0.112731	0.072063	0.001687		285.446	0.033882	0.034235	0.002273		285.446	0.130351	0.054432	0.000599
																285.758	0.075544	0.021392		285.758	0.11783	0.066803	0.001951		285.758	0.037715	0.03987	0.00174		285.758	0.157917	0.052128	0.005699
																286.07	0.086462	0.021688		286.07	0.08552	0.069317	0.002058		286.07	0.050989	0.035723	0.001649		286.07	0.122803	0.051609	0.005943
																286.382	0.095566	0.024476		286.382	0.121243	0.07258	0.002057		286.382	0.058242	0.048897	0.003926		286.382	0.13602	0.04692	0.001571
																286.694	0.086531	0.028491		286.694	0.112244	0.072485	0		286.694	0.052325	0.037982	0.001772		286.694	0.141769	0.047969	0.001485
																287.006	0.10177	0.027448		287.006	0.143498	0.058305	0.002854		287.006	0.034906	0.040448	0.002278		287.006	0.123852	0.043793	0.003964
																287.318	0.098928	0.022592		287.318	0.15091	0.058077	0.001379		287.318	0.034789	0.03576	0.003976		287.318	0.141061	0.040209	0.005127
																287.63	0.100887	0.020148		287.63	0.133727	0.075568	0.00099		287.63	0.041632	0.043181	0.003475		287.63	0.140302	0.037249	0.000142
																287.942	0.081864	0.020476		287.942	0.129626	0.065475	0.004292		287.942	0.060426	0.038937	0.001468		287.942	0.13432	0.043743	0.002232
																288.254	0.095085	0.020709		288.254	0.131808	0.060544	0.002007		288.254	0.05291	0.049799	0.002111		288.254	0.116513	0.039292	0.003057
																288.566	0.092241	0.025119		288.566	0.152608	0.064145	0.002132		288.566	0.049996	0.048441	0.001509		288.566	0.157233	0.046854	0.003812
																288.878	0.092301	0.020292		288.878	0.122097	0.068263	0.00039		288.878	0.058804	0.051306	0.002904		288.878	0.138786	0.033465	0.001823
																289.19	0.058152	0.03063		289.19	0.139791	0.075987	0.002072		289.19	0.049713	0.038834	0.003632		289.19	0.183762	0.04353	0.001483
																289.502	0.0709	0.022953		289.502	0.143265	0.075923	0.00099		289.502	0.050009	0.035466	0.00185		289.502	0.155859	0.037746	0.002506
																289.814	0.065894	0.023676		289.814	0.139559	0.078373	0.002918		289.814	0.042434	0.048459	0.001741		289.814	0.16388	0.030555	0.006509
																290.125	0.052351	0.03803		290.125	0.125836	0.071026	0.002134		290.125	0.052078	0.046663	0.003284		290.125	0.180861	0.038763	0.002387
																290.437	0.044527	0.017657		290.437	0.110321	0.077153	0.002726		290.437	0.043373	0.039827	0.001943		290.437	0.167087	0.038741	0.006031
																290.749	0.075309	0.027585		290.749	0.111369	0.071758	0.001158		290.749	0.052136	0.054687	0.002147		290.749	0.19196	0.038269	0.003734
																291.061	0.065932	0.018351		291.061	0.131503	0.064017	0.001473		291.061	0.040574	0.048437	0.003404		291.061	0.201394	0.040974	0.009616
																291.373	0.047741	0.014412		291.373	0.083302	0.067335	0.002047		291.373	0.067064	0.064063	0.005828		291.373	0.191074	0.036172	0.006818
																291.685	0.050887	0.02658		291.685	0.111222	0.081117	0.000806		291.685	0.059318	0.066245	0.004087		291.685	0.188122	0.043183	0.0062
																291.997	0.053072	0.031304		291.997	0.101477	0.076981	0.001953		291.997	0.071567	0.062466	0.002857		291.997	0.179432	0.039924	0.004523
																292.309	0.054161	0.026176		292.309	0.100858	0.069608	0.00212		292.309	0.070976	0.062007	0.005763		292.309	0.132331	0.046015	0.005612
																292.621	0.053447	0.030063		292.621	0.113009	0.083082	0.001108		292.621	0.042668	0.059322	0.003803		292.621	0.144511	0.057516	0.003445
																292.933	0.042098	0.030539		292.933	0.099284	0.074062	0.004567		292.933	0.064042	0.054296	0.001839		292.933	0.126622	0.056015	0.003302
																293.245	0.050506	0.025351		293.245	0.108066	0.064683	0.00276		293.245	0.048316	0.049961	0.002681		293.245	0.101255	0.047194	0.003464
																293.557	0.042954	0.044297		293.557	0.145639	0.066858	0.001145		293.557	0.04987	0.064048	0.002445		293.557	0.125203	0.050308	0.002094
																293.869	0.059232	0.030439		293.869	0.099855	0.070171	0.004501		293.869	0.059705	0.061704	0.002581		293.869	0.10235	0.046993	0.001062
																294.181	0.052281	0.033355		294.181	0.132089	0.079428	0.00074		294.181	0.069195	0.051134	0.002059		294.181	0.100591	0.051402	0.002954
																294.493	0.051914	0.019793		294.493	0.121833	0.07352	0.005749		294.493	0.073465	0.054535	0.002579		294.493	0.125542	0.046458	0.000737
																294.805	0.051091	0.028305		294.805	0.13308	0.072174	0.000452		294.805	0.059519	0.049338	0.004539		294.805	0.114248	0.050634	0.000684
																295.117	0.041718	0.038887		295.117	0.118737	0.072979	0.003557		295.117	0.043899	0.053106	0.004156		295.117	0.133189	0.032448	0.001395
																295.429	0.034375	0.031243		295.429	0.112874	0.071781	0.001769		295.429	0.093971	0.057475	0.004932		295.429	0.137143	0.03868	0.000292
																295.741	0.052587	0.034134		295.741	0.115095	0.078854	0.003055		295.741	0.070538	0.059423	0.003772		295.741	0.105013	0.037041	0.00345
																296.053	0.05465	0.026293		296.053	0.119078	0.072821	0.000935		296.053	0.116928	0.060537	0.002256		296.053	0.118759	0.033006	0.001391
																296.365	0.053703	0.028008		296.365	0.121017	0.053216	0.000473		296.365	0.136388	0.070266	0.002419		296.365	0.096539	0.039713	0.000668
																296.677	0.054596	0.033474		296.677	0.133962	0.0491	0.000877		296.677	0.121473	0.053987	0.003619		296.677	0.124729	0.034354	7.04e-05
																296.989	0.056179	0.025274		296.989	0.14269	0.056697	0.001698		296.989	0.12527	0.054535	0.006705		296.989	0.090821	0.033655	0.000392
																297.301	0.05733	0.027954		297.301	0.132699	0.05441	0.001283		297.301	0.120202	0.057105	0.004047		297.301	0.092379	0.032495	0
																297.613	0.052042	0.02344		297.613	0.100543	0.052473	0.002908		297.613	0.102226	0.071586	0.004086		297.613	0.081036	0.038937	0.001288
																297.925	0.056955	0.022598		297.925	0.095674	0.055156	0.001092		297.925	0.133764	0.076239	0.002484		297.925	0.102355	0.041745	0.000943
																298.237	0.050968	0.024193		298.237	0.124192	0.046058	0.00106		298.237	0.12532	0.063592	0.003902		298.237	0.121917	0.04264	0.001158
																298.548	0.058398	0.0173		298.548	0.101091	0.052526	0.001855		298.548	0.119114	0.05661	0.004303		298.548	0.129262	0.035465	0.000383
																298.86	0.055811	0.016963		298.86	0.104875	0.053475	0.000339		298.86	0.144962	0.06056	0.003214		298.86	0.143809	0.041813	0.001832
																299.172	0.051595	0.015814		299.172	0.105017	0.047554	0.0019		299.172	0.145237	0.066058	0.002819		299.172	0.1297	0.039547	0.001378
																299.484	0.055975	0.021935		299.484	0.132042	0.056904	0.00153		299.484	0.126303	0.049184	0.002517		299.484	0.111306	0.034693	0.000494
																299.796	0.054588	0.021991		299.796	0.122881	0.061608	0.001165		299.796	0.099408	0.045106	0.005164		299.796	0.125697	0.050612	0.000277
																300.108	0.038699	0.021203		300.108	0.14454	0.072463	0.004074		300.108	0.134887	0.047247	0.003219		300.108	0.132023	0.036706	0.000842
																300.42	0.055312	0.017784		300.42	0.15165	0.055398	0.000548		300.42	0.16264	0.049152	0.002696		300.42	0.138244	0.044372	0.000954
																300.732	0.065173	0.018529		300.732	0.123208	0.081565	0.00251		300.732	0.165584	0.05143	0.001716		300.732	0.126658	0.056967	0.000454
																301.044	0.058771	0.024352		301.044	0.158689	0.069384	0.002501		301.044	0.166457	0.047411	0.00494		301.044	0.163462	0.072927	0.000786
																301.356	0.050789	0.020327		301.356	0.147513	0.054308	0.001195		301.356	0.201688	0.04806	0.004754		301.356	0.168706	0.057837	0.001206
																301.668	0.065404	0.015655		301.668	0.1564	0.073767	0.002467		301.668	0.193334	0.053535	0.005084		301.668	0.210136	0.049037	0.001455
																301.98	0.060377	0.034734		301.98	0.161425	0.074131	0.001801		301.98	0.16982	0.062337	0.004118		301.98	0.212348	0.052704	0.002041
																302.292	0.079685	0.032238		302.292	0.160888	0.070734	0.002059		302.292	0.185672	0.059043	0.002463		302.292	0.210927	0.054277	0.004017
																302.604	0.0924	0.02332		302.604	0.17597	0.047667	0.000371		302.604	0.205309	0.058777	0.00593		302.604	0.218191	0.057536	0.001431
																302.916	0.098691	0.035988		302.916	0.154486	0.05161	0.002166		302.916	0.242316	0.066431	0.005684		302.916	0.184182	0.062242	0.001252
																303.228	0.101686	0.033737		303.228	0.146056	0.045657	0.002		303.228	0.254176	0.056838	0.004141		303.228	0.168324	0.05145	0.000248
																303.54	0.098795	0.033839		303.54	0.163171	0.050978	0.001993		303.54	0.269673	0.069637	0.005995		303.54	0.177778	0.060398	0.001949
																303.852	0.114144	0.031504		303.852	0.161603	0.039628	0.000517		303.852	0.226038	0.062063	0.002708		303.852	0.203954	0.064684	0.00091
																304.164	0.091525	0.041085		304.164	0.118019	0.046764	0.000878		304.164	0.281059	0.05315	0.004161		304.164	0.173012	0.057958	0.004084
																304.476	0.102818	0.02748		304.476	0.131667	0.039201	0.003491		304.476	0.283191	0.058429	0.003463		304.476	0.204491	0.04389	0.001162
																304.788	0.089943	0.031194		304.788	0.123633	0.043294	0.000207		304.788	0.270027	0.054226	0.004827		304.788	0.225523	0.057446	0.000865
																305.1	0.076819	0.027426		305.1	0.146211	0.040761	0.002861		305.1	0.192466	0.043912	0.004397		305.1	0.193495	0.06117	0.001936
																305.412	0.083262	0.027569		305.412	0.120573	0.038915	0.004293		305.412	0.195055	0.05013	0.00517		305.412	0.237035	0.049874	0.001063
																305.724	0.088655	0.030296		305.724	0.10781	0.02869	0.004982		305.724	0.189275	0.056745	0.005467		305.724	0.203368	0.055342	0.000728
																306.036	0.068774	0.029005		306.036	0.1125	0.04665	0.001048		306.036	0.18082	0.049017	0.004767		306.036	0.230775	0.062225	0.002139
																306.348	0.075478	0.035683		306.348	0.100898	0.040832	0.000763		306.348	0.182855	0.044533	0.005441		306.348	0.2166	0.065869	0.000276
																306.66	0.078536	0.028157		306.66	0.092671	0.042937	0.001273		306.66	0.268155	0.046929	0.003327		306.66	0.244962	0.074489	0.001599
																306.971	0.080694	0.036395		306.971	0.107787	0.043714	0.002807		306.971	0.213559	0.065585	0.001917		306.971	0.224831	0.071774	0.000659
																307.283	0.084111	0.032785		307.283	0.092878	0.037278	0.002439		307.283	0.24491	0.056012	0.005747		307.283	0.26948	0.071864	0.004095
																307.595	0.084173	0.025464		307.595	0.088369	0.038467	0.00164		307.595	0.242536	0.058136	0.003826		307.595	0.273541	0.060615	0.003241
																307.907	0.092817	0.033839		307.907	0.122629	0.041468	0.001168		307.907	0.286991	0.064786	0.004129		307.907	0.254922	0.071663	0.003137
																308.219	0.117339	0.039419		308.219	0.096628	0.043079	0.000917		308.219	0.316721	0.075252	0.005248		308.219	0.268174	0.055842	0.002422
																308.531	0.105946	0.04178		308.531	0.117683	0.048382	0.000671		308.531	0.299979	0.055612	0.003554		308.531	0.300001	0.068698	3.83e-05
																308.843	0.09398	0.040718		308.843	0.108944	0.046897	0.001529		308.843	0.284037	0.050528	0.006469		308.843	0.281657	0.062677	0.001917
																309.155	0.085067	0.032703		309.155	0.144866	0.0513	0.000379		309.155	0.270942	0.065327	0.004417		309.155	0.29851	0.056001	0.001867
																309.467	0.106849	0.041185		309.467	0.140334	0.071755	0.004346		309.467	0.298591	0.049882	0.003294		309.467	0.28698	0.065044	0.001277
																309.779	0.105654	0.032693		309.779	0.159481	0.050806	0.000584		309.779	0.352493	0.066087	0.004948		309.779	0.278529	0.063973	0.003186
																310.091	0.084348	0.034664		310.091	0.127135	0.049905	0.001762		310.091	0.362469	0.057977	0.005533		310.091	0.295439	0.050658	0.001529
																310.403	0.081433	0.031038		310.403	0.162144	0.065449	0.000595		310.403	0.348314	0.053827	0.001939		310.403	0.321658	0.050825	0.000346
																310.715	0.105815	0.044598		310.715	0.163332	0.066909	0.0031		310.715	0.28519	0.065523	0.005506		310.715	0.338787	0.058043	0.002751
																311.027	0.086825	0.023915		311.027	0.160309	0.048376	0.002838		311.027	0.319546	0.065869	0.004676		311.027	0.32952	0.055119	0.000483
																311.339	0.087901	0.039427		311.339	0.167431	0.046346	0.002618		311.339	0.3405	0.070097	0.006138		311.339	0.362236	0.044115	0.001308
																311.651	0.09568	0.032205		311.651	0.152489	0.048638	0.002027		311.651	0.311179	0.078212	0.006558		311.651	0.295697	0.053817	0.000298
																311.963	0.124524	0.035435		311.963	0.14616	0.046669	0.002633		311.963	0.331325	0.077615	0.002027		311.963	0.298977	0.058042	0.001489
																312.275	0.10376	0.0308		312.275	0.151155	0.038459	0.000364		312.275	0.308027	0.075237	0.004795		312.275	0.304198	0.060681	0.000938
																312.587	0.129457	0.034443		312.587	0.140237	0.041383	0.002168		312.587	0.319054	0.068635	0.00458		312.587	0.32755	0.055854	0.001304
																312.899	0.105805	0.042238		312.899	0.133203	0.039098	0.004101		312.899	0.251468	0.06887	0.00318		312.899	0.303115	0.043417	0.000782
																313.211	0.140825	0.037668		313.211	0.137505	0.02848	0.000479		313.211	0.312929	0.056731	0.004959		313.211	0.291998	0.057983	0.001681
																313.523	0.104303	0.029369		313.523	0.140055	0.042285	0.002802		313.523	0.297957	0.056159	0.00505		313.523	0.264235	0.049942	0.001479
																313.835	0.130557	0.03801		313.835	0.110584	0.0513	0.003554		313.835	0.303166	0.049957	0.00553		313.835	0.292529	0.051843	0.000839
																314.147	0.130171	0.036429		314.147	0.088909	0.04831	0.001348		314.147	0.260578	0.051824	0.004307		314.147	0.258272	0.046913	0.001139
																314.459	0.110811	0.04295		314.459	0.128525	0.043275	0.003982		314.459	0.268289	0.04514	0.003511		314.459	0.281536	0.04164	0.000377
																314.771	0.112602	0.03845		314.771	0.100094	0.052335	0.00088		314.771	0.257488	0.046533	0.006341		314.771	0.29865	0.038574	0.000136
																315.083	0.11897	0.033588		315.083	0.085634	0.046526	0.001823		315.083	0.267086	0.044693	0.005128		315.083	0.305094	0.041927	0.001431
																315.394	0.103673	0.041298		315.394	0.103438	0.049629	0.002664		315.394	0.275381	0.045363	0.004353		315.394	0.25731	0.038866	0.000253
																315.706	0.13193	0.043082		315.706	0.131901	0.048753	0.002837		315.706	0.322596	0.053807	0.002569		315.706	0.282607	0.039639	0.001393
																316.018	0.117482	0.039031		316.018	0.119649	0.033809	0.002379		316.018	0.344012	0.056306	0.005014		316.018	0.281354	0.041106	0.000442
																316.33	0.112556	0.040286		316.33	0.146753	0.027903	0.00155		316.33	0.316539	0.06108	0.00429		316.33	0.269728	0.051972	0.001046
																316.642	0.113504	0.062594		316.642	0.135633	0.046219	0.008309		316.642	0.371003	0.060208	0.005069		316.642	0.282717	0.04383	0.000758
																316.954	0.13289	0.061547		316.954	0.13546	0.050585	0.000791		316.954	0.355141	0.061767	0.00401		316.954	0.278026	0.039395	0.00184
																317.266	0.15199	0.062957		317.266	0.125473	0.063627	0.006953		317.266	0.316259	0.057704	0.00484		317.266	0.296796	0.046876	0.000609
																317.578	0.137879	0.055016		317.578	0.137743	0.058984	0.005387		317.578	0.316274	0.068534	0.004484		317.578	0.263762	0.046338	0
																317.89	0.14182	0.050336		317.89	0.147843	0.047717	0.00197		317.89	0.29831	0.040549	0.005097		317.89	0.252883	0.048938	0.000774
																318.202	0.17103	0.055432		318.202	0.155637	0.052435	0.006239		318.202	0.268046	0.046294	0.005161		318.202	0.2563	0.039469	0.000222
																318.514	0.165958	0.04698		318.514	0.14697	0.053398	0.005288		318.514	0.262585	0.055132	0.005813		318.514	0.269212	0.03876	0.000502
																318.826	0.155206	0.060987		318.826	0.163771	0.05151	0.002803		318.826	0.252133	0.040059	0.003691		318.826	0.243656	0.045359	0.00148
																319.138	0.185039	0.059756		319.138	0.129655	0.067156	0.003334		319.138	0.19771	0.040031	0.001694		319.138	0.242988	0.053007	0.000184
																319.45	0.210354	0.062947		319.45	0.154784	0.066331	0.00236		319.45	0.214916	0.052086	0.004414		319.45	0.271379	0.058516	0.001512
																319.762	0.146309	0.059564		319.762	0.192354	0.050873	0.003915		319.762	0.207786	0.05082	0.002944		319.762	0.247618	0.05218	0.000644
																320.074	0.154528	0.061677		320.074	0.135028	0.044021	0.003981		320.074	0.201242	0.044771	0.005624		320.074	0.238979	0.060998	0.000474
																320.386	0.145824	0.057183		320.386	0.161871	0.055611	0.004011		320.386	0.1775	0.04464	0.006052		320.386	0.229271	0.056432	0.002251
																320.698	0.14289	0.074474		320.698	0.146588	0.05325	0.002551		320.698	0.186509	0.048381	0.004486		320.698	0.24556	0.062661	0.000266
																321.01	0.156814	0.064507		321.01	0.145276	0.05369	0.001521		321.01	0.175555	0.044831	0.004554		321.01	0.24892	0.059116	0.000119
																321.322	0.156143	0.062347		321.322	0.163659	0.051332	0.004531		321.322	0.142034	0.034469	0.003402		321.322	0.231791	0.062258	0.001328
																321.634	0.150801	0.067311		321.634	0.112233	0.060498	0.003138		321.634	0.177688	0.044744	0.004546		321.634	0.234653	0.050819	0.00156
																321.946	0.158574	0.07259		321.946	0.128186	0.049971	0.004739		321.946	0.193108	0.04083	0.006314		321.946	0.284291	0.049108	0.001441
																322.258	0.151827	0.06927		322.258	0.121934	0.082601	0.002851		322.258	0.164578	0.028483	0.006716		322.258	0.26748	0.067164	8.97e-05
																322.57	0.158418	0.07599		322.57	0.138447	0.053051	0.006114		322.57	0.154364	0.04252	0.0058		322.57	0.307067	0.062463	0.001099
																322.882	0.17532	0.067069		322.882	0.121413	0.054837	0.005247		322.882	0.152212	0.03625	0.00471		322.882	0.31208	0.052234	5.27e-05
																323.194	0.140974	0.08416		323.194	0.155807	0.064019	0.003577		323.194	0.195019	0.034752	0.004143		323.194	0.329105	0.062509	0.000847
																323.506	0.14579	0.074587		323.506	0.110126	0.067136	0.003075		323.506	0.165045	0.030135	0.003502		323.506	0.276013	0.064749	0.000261
																323.817	0.160836	0.075404		323.817	0.174616	0.081024	0.003293		323.817	0.166474	0.035548	0.00737		323.817	0.322791	0.064795	0.001171
																324.129	0.131473	0.068162		324.129	0.169508	0.069457	0.005176		324.129	0.183516	0.036987	0.003928		324.129	0.30058	0.06573	0.001579
																324.441	0.149252	0.075946		324.441	0.162987	0.068311	0.006754		324.441	0.149237	0.038549	0.008054		324.441	0.364044	0.062877	0.001157
																324.753	0.143886	0.065826		324.753	0.166664	0.06294	0.001879		324.753	0.152923	0.046116	0.004046		324.753	0.346533	0.062727	0.000185
																325.065	0.160276	0.044895		325.065	0.149659	0.065928	0.002936		325.065	0.143822	0.051819	0.003668		325.065	0.311624	0.045869	0.000565
																325.377	0.168036	0.052507		325.377	0.169726	0.05653	0.005526		325.377	0.155325	0.040679	0.004448		325.377	0.386807	0.058792	0.000737
																325.689	0.150933	0.052284		325.689	0.158124	0.075064	0.002472		325.689	0.126557	0.039641	0.004198		325.689	0.341072	0.057471	0.001555
																326.001	0.180357	0.055792		326.001	0.187212	0.052053	0.00374		326.001	0.117865	0.034457	0.004358		326.001	0.359777	0.054662	0.001531
																326.313	0.145896	0.051507		326.313	0.144065	0.060738	0.001741		326.313	0.119062	0.043314	0.001418		326.313	0.346129	0.053131	0.001098
																326.625	0.158852	0.050398		326.625	0.148661	0.061569	0.006492		326.625	0.155097	0.040978	0.004462		326.625	0.344351	0.066467	0.001899
																326.937	0.147511	0.047505		326.937	0.191869	0.053277	0.004152		326.937	0.153292	0.037395	0.002954		326.937	0.318316	0.054765	0.000392
																327.249	0.11977	0.048175		327.249	0.216562	0.069977	0.002353		327.249	0.180547	0.047408	0.001071		327.249	0.352539	0.056724	0.000849
																327.561	0.157292	0.060474		327.561	0.233004	0.039777	0.001891		327.561	0.143422	0.036263	0.002306		327.561	0.307966	0.050746	7.02e-05
																327.873	0.127561	0.056196		327.873	0.218448	0.041435	0.00305		327.873	0.134397	0.043362	0.003297		327.873	0.315026	0.053756	0.002323
																328.185	0.162614	0.057103		328.185	0.199142	0.055806	0.003476		328.185	0.153287	0.050106	0.003527		328.185	0.323735	0.053562	0.000731
																328.497	0.160913	0.065574		328.497	0.266739	0.054469	0.001565		328.497	0.121101	0.047853	0.001528		328.497	0.33655	0.033982	0.000757
																328.809	0.159315	0.060207		328.809	0.242645	0.066385	0.001793		328.809	0.125252	0.032719	0.001606		328.809	0.281423	0.047525	0.000105
																329.121	0.153955	0.049639		329.121	0.21874	0.041065	0.001879		329.121	0.129787	0.045736	0.003606		329.121	0.291046	0.03995	0.000276
																329.433	0.155108	0.055035		329.433	0.267029	0.051952	0.002099		329.433	0.171581	0.039534	0.003498		329.433	0.256384	0.055679	0.001294
																329.745	0.146539	0.052742		329.745	0.237628	0.077725	0.006404		329.745	0.13301	0.048189	0.004171		329.745	0.252893	0.059958	0.002798
																330.057	0.18255	0.052699		330.057	0.306951	0.050226	0.003711		330.057	0.163242	0.0555	0.001647		330.057	0.250702	0.050994	0.001919
																330.369	0.159074	0.050346		330.369	0.303524	0.049702	0.002397		330.369	0.151324	0.037591	0.003801		330.369	0.280655	0.051083	0.000493
																330.681	0.15675	0.036633		330.681	0.296189	0.045218	0.002215		330.681	0.129556	0.046458	0.001222		330.681	0.302231	0.047725	0.002855
																330.993	0.176585	0.045574		330.993	0.317042	0.048403	0.001801		330.993	0.162845	0.053164	0.003666		330.993	0.301429	0.047026	0.000373
																331.305	0.143918	0.052019		331.305	0.348832	0.055201	0.001793		331.305	0.147275	0.043846	0.003831		331.305	0.348428	0.063883	0.001652
																331.617	0.16871	0.058075		331.617	0.32778	0.061492	0.003412		331.617	0.154697	0.041393	0.003996		331.617	0.365765	0.064101	0.002476
																331.929	0.163352	0.049076		331.929	0.319255	0.067049	0.001951		331.929	0.207428	0.044954	0.00324		331.929	0.385465	0.063024	0.003299
																332.24	0.120227	0.038175		332.24	0.381211	0.053777	0.001413		332.24	0.184715	0.045331	0.001445		332.24	0.438385	0.063131	0.003173
																332.552	0.164423	0.05165		332.552	0.295205	0.053946	0.002761		332.552	0.207429	0.044863	0.00386		332.552	0.39206	0.069006	0.002364
																332.864	0.142599	0.045155		332.864	0.315408	0.082701	0.00289		332.864	0.198348	0.038867	0.004347		332.864	0.400611	0.054238	0.00627
																333.176	0.137131	0.059012		333.176	0.299401	0.074191	0.001364		333.176	0.197731	0.034496	0.002234		333.176	0.436368	0.069318	0.005392
																333.488	0.145003	0.064541		333.488	0.33593	0.064403	0.000334		333.488	0.224588	0.050786	0.003923		333.488	0.399245	0.0577	0.005984
																333.8	0.169169	0.057787		333.8	0.364517	0.086812	0.002212		333.8	0.199179	0.046656	0.003575		333.8	0.462977	0.07048	0.000859
																334.112	0.157139	0.045879		334.112	0.324973	0.078629	0.006666		334.112	0.202615	0.031265	0.004252		334.112	0.449332	0.061884	0.006618
																334.424	0.146402	0.046359		334.424	0.353424	0.0793	0.004883		334.424	0.224767	0.035207	0.002328		334.424	0.457286	0.060367	0.00401
																334.736	0.14428	0.058199		334.736	0.333966	0.085556	0.003074		334.736	0.20839	0.048027	0.003374		334.736	0.420176	0.053711	0.003167
																335.048	0.147325	0.066233		335.048	0.386507	0.072046	0.003824		335.048	0.183581	0.039552	0.00342		335.048	0.39105	0.062018	0.000703
																335.36	0.172983	0.061373		335.36	0.371987	0.072764	0.002862		335.36	0.204955	0.03705	0.002777		335.36	0.439897	0.05805	0.004066
																335.672	0.166919	0.062021		335.672	0.364632	0.084383	0.00166		335.672	0.201686	0.042424	0.003115		335.672	0.364284	0.064939	0.003269
																335.984	0.163626	0.067954		335.984	0.402291	0.105478	0.003274		335.984	0.171636	0.054782	0.004625		335.984	0.376227	0.05404	0.004575
																336.296	0.153475	0.05416		336.296	0.415212	0.080201	0.003903		336.296	0.208428	0.04833	0.004567		336.296	0.359019	0.056471	0.006133
																336.608	0.170204	0.044751		336.608	0.378074	0.094563	0.003909		336.608	0.242542	0.053117	0.00444		336.608	0.372565	0.047897	0.003246
																336.92	0.145521	0.045646		336.92	0.48681	0.086309	0.006326		336.92	0.22806	0.044894	0.001939		336.92	0.41465	0.05444	0.001658
																337.232	0.147804	0.039368		337.232	0.456536	0.092035	0.006193		337.232	0.273342	0.05465	0.004972		337.232	0.390127	0.056556	0.002568
																337.544	0.130054	0.047467		337.544	0.460614	0.105122	0.00017		337.544	0.239536	0.052753	0.003214		337.544	0.406466	0.058946	0.001458
																337.856	0.144674	0.043486		337.856	0.440015	0.085709	0.002928		337.856	0.248755	0.043805	0.00343		337.856	0.426839	0.065385	0.003271
																338.168	0.134327	0.045319		338.168	0.439632	0.108426	0.006935		338.168	0.216696	0.046696	0.003755		338.168	0.424423	0.058695	0.001493
																338.48	0.132031	0.046503		338.48	0.440803	0.092514	0.003058		338.48	0.201731	0.049205	0.003814		338.48	0.453624	0.065296	0.004437
																338.792	0.137397	0.042582		338.792	0.433878	0.098797	0.004094		338.792	0.218166	0.037387	0.005361		338.792	0.498645	0.062749	0.001967
																339.104	0.115621	0.045673		339.104	0.484519	0.103982	0.00305		339.104	0.22886	0.038616	0.001797		339.104	0.503142	0.048419	0.002292
																339.416	0.118492	0.044594		339.416	0.458844	0.095839	0.002525		339.416	0.216225	0.050006	0.002309		339.416	0.552549	0.06611	0.004043
																339.728	0.131612	0.041943		339.728	0.442939	0.097677	0.003593		339.728	0.22177	0.037531	0.007433		339.728	0.541712	0.061251	0.003459
																340.04	0.113331	0.051199		340.04	0.474451	0.087695	0.002692		340.04	0.288464	0.030283	0.003251		340.04	0.571631	0.052805	0.002316
																340.352	0.117999	0.045317		340.352	0.439332	0.104168	0.002073		340.352	0.282535	0.04594	0.007569		340.352	0.638467	0.060598	0.003422
																340.663	0.119519	0.042661		340.663	0.437665	0.095876	0.011113		340.663	0.261501	0.039106	0.00263		340.663	0.558994	0.057904	0.004105
																340.975	0.147389	0.045193		340.975	0.408211	0.080344	0.001863		340.975	0.269516	0.04207	0.006357		340.975	0.624208	0.064773	0.000324
																341.287	0.122528	0.042099		341.287	0.468735	0.081731	0.005232		341.287	0.239024	0.030428	0.004827		341.287	0.681109	0.065308	0.005022
																341.599	0.166972	0.051211		341.599	0.452413	0.105639	0.002906		341.599	0.243837	0.034361	0.005885		341.599	0.647141	0.061432	0.007287
																341.911	0.152715	0.040166		341.911	0.427056	0.111237	0.003401		341.911	0.228382	0.040888	0.007084		341.911	0.661373	0.072353	0.001366
																342.223	0.16703	0.036005		342.223	0.471482	0.115208	0.010468		342.223	0.261463	0.032131	0.004553		342.223	0.647118	0.070061	0.002529
																342.535	0.150375	0.031393		342.535	0.455271	0.116525	0.005347		342.535	0.255046	0.035628	0.001875		342.535	0.628523	0.06804	0.001275
																342.847	0.131803	0.041556		342.847	0.473813	0.116125	0.005135		342.847	0.281123	0.041372	0.004681		342.847	0.616714	0.072854	0.001475
																343.159	0.132063	0.032157		343.159	0.495859	0.138872	0.005224		343.159	0.213811	0.029442	0.003291		343.159	0.6486	0.068139	0.005985
																343.471	0.155924	0.039683		343.471	0.455991	0.108318	0.005824		343.471	0.241055	0.042779	0.007406		343.471	0.68062	0.056866	0.001246
																343.783	0.140154	0.036161		343.783	0.470991	0.116891	0.005518		343.783	0.25119	0.049472	0.004081		343.783	0.635543	0.067009	0.000923
																344.095	0.125928	0.030159		344.095	0.490788	0.120851	0.00353		344.095	0.24649	0.038874	0.006122		344.095	0.680347	0.066918	0.001727
																344.407	0.144984	0.033833		344.407	0.541858	0.108327	0.00467		344.407	0.265356	0.041909	0.013771		344.407	0.709634	0.064232	0.003131
																344.719	0.129127	0.037772		344.719	0.51491	0.082946	0.004226		344.719	0.278912	0.042677	0.019037		344.719	0.73196	0.067552	0.003363
																345.031	0.168972	0.027172		345.031	0.452673	0.105426	0.00252		345.031	0.280778	0.046597	0.019567		345.031	0.76953	0.070914	0.003
																345.343	0.136364	0.036687		345.343	0.446358	0.089799	0.00692		345.343	0.2769	0.046874	0.023621		345.343	0.789636	0.078646	0.004203
																345.655	0.156249	0.03978		345.655	0.451351	0.074146	0.005333		345.655	0.30997	0.045279	0.033231		345.655	0.782748	0.074585	0.006796
																345.967	0.169313	0.024001		345.967	0.480689	0.089106	0.007236		345.967	0.324359	0.047868	0.033895		345.967	0.781081	0.073477	0.00212
																346.279	0.130308	0.037234		346.279	0.501786	0.070845	0.010338		346.279	0.336966	0.044417	0.032413		346.279	0.806788	0.066665	0.005142
																346.591	0.132977	0.046759		346.591	0.44056	0.072052	0.004249		346.591	0.338603	0.06022	0.032758		346.591	0.89099	0.070368	0.004011
																346.903	0.129618	0.034298		346.903	0.477111	0.079482	0.006501		346.903	0.25975	0.04776	0.030113		346.903	0.851258	0.080597	0.003487
																347.215	0.1535	0.033619		347.215	0.492674	0.056595	0.006113		347.215	0.277696	0.039621	0.028361		347.215	0.909638	0.081849	0.002193
																347.527	0.152254	0.035527		347.527	0.418433	0.073316	0.005912		347.527	0.266427	0.071693	0.025874		347.527	0.869143	0.077071	0.004179
																347.839	0.155256	0.029212		347.839	0.504799	0.082563	0.001679		347.839	0.287622	0.051636	0.022015		347.839	0.878579	0.065356	0.007208
																348.151	0.133311	0.031647		348.151	0.44697	0.075012	0.005534		348.151	0.292616	0.054067	0.020305		348.151	0.830349	0.094768	0.003182
																348.463	0.169814	0.037586		348.463	0.422385	0.07492	0.000857		348.463	0.273985	0.051613	0.01344		348.463	0.907468	0.077829	0.006472
																348.775	0.175537	0.04566		348.775	0.395903	0.080571	0.001317		348.775	0.303876	0.052579	0.018479		348.775	0.916132	0.071123	0.004691
																349.086	0.169668	0.042635		349.086	0.401719	0.100365	0.003251		349.086	0.343862	0.061482	0.00806		349.086	0.836494	0.060039	0.010206
																349.398	0.189273	0.043794		349.398	0.353902	0.077104	0.004483		349.398	0.350072	0.058513	0.007329		349.398	0.818753	0.065456	0.004942
																349.71	0.211801	0.043094		349.71	0.352387	0.080865	0.003209		349.71	0.386611	0.05509	0.011872		349.71	0.898987	0.061185	0.004102
																350.022	0.186311	0.060002		350.022	0.32651	0.080224	0.00241		350.022	0.415972	0.056794	0.013787		350.022	0.762402	0.045199	0.006087
																350.334	0.194309	0.056328		350.334	0.344013	0.079688	0.003593		350.334	0.369711	0.057588	0.009161		350.334	0.764421	0.052929	0.004535
																350.646	0.22643	0.06652		350.646	0.323686	0.083599	0.004129		350.646	0.356728	0.048099	0.00512		350.646	0.757146	0.053529	0.004363
																350.958	0.161026	0.045761		350.958	0.325285	0.061442	0.004118		350.958	0.425732	0.065375	0.00988		350.958	0.698783	0.044727	0.002826
																351.27	0.206374	0.057005		351.27	0.368222	0.063584	0.005289		351.27	0.371272	0.075096	0.009856		351.27	0.645079	0.058092	0.005915
																351.582	0.161155	0.058082		351.582	0.370548	0.069762	0.003335		351.582	0.430797	0.072897	0.010774		351.582	0.651556	0.072874	0.001024
																351.894	0.1945	0.04987		351.894	0.343979	0.079635	0.002523		351.894	0.40977	0.074769	0.008231		351.894	0.690623	0.066747	0.004493
																352.206	0.196251	0.052826		352.206	0.423406	0.079115	0.003979		352.206	0.49085	0.077778	0.012563		352.206	0.704996	0.0693	0.001354
																352.518	0.172864	0.048986		352.518	0.385471	0.076507	0.003363		352.518	0.507678	0.078638	0.006886		352.518	0.708509	0.070545	0.001288
																352.83	0.166345	0.053605		352.83	0.447082	0.090861	0.00381		352.83	0.483366	0.076745	0.008693		352.83	0.701709	0.072651	0.006387
																353.142	0.178649	0.061015		353.142	0.453816	0.088308	0.004614		353.142	0.558891	0.069585	0.009688		353.142	0.733472	0.078255	0.003223
																353.454	0.182353	0.051095		353.454	0.421934	0.083748	0.00395		353.454	0.577273	0.074851	0.008717		353.454	0.749147	0.069969	0.004822
																353.766	0.17947	0.058282		353.766	0.418868	0.083017	0.003087		353.766	0.637417	0.075125	0.009284		353.766	0.707705	0.073672	0.005356
																354.078	0.194265	0.054945		354.078	0.443854	0.081841	0.007395		354.078	0.709597	0.057249	0.00987		354.078	0.704261	0.079081	0.001647
																354.39	0.211136	0.053001		354.39	0.4029	0.066946	0.009172		354.39	0.742059	0.06948	0.00834		354.39	0.695757	0.069659	0.002126
																354.702	0.234966	0.055106		354.702	0.401561	0.095405	0.007063		354.702	0.733642	0.079122	0.01616		354.702	0.685097	0.065882	0.002575
																355.014	0.214398	0.049437		355.014	0.394108	0.087508	0.006649		355.014	0.735836	0.081455	0.012764		355.014	0.645813	0.078061	0.002145
																355.326	0.201968	0.049305		355.326	0.427657	0.084646	0.005566		355.326	0.778294	0.094764	0.017594		355.326	0.643116	0.063844	0.00215
																355.638	0.253185	0.0408		355.638	0.404445	0.07163	0.005234		355.638	0.827895	0.073679	0.016419		355.638	0.540766	0.065686	0.003266
																355.95	0.239711	0.052127		355.95	0.429432	0.082917	0.002851		355.95	0.831493	0.096903	0.018602		355.95	0.572958	0.051939	0.003641
																356.262	0.276187	0.048802		356.262	0.423551	0.088764	0.002496		356.262	0.887313	0.098502	0.015547		356.262	0.538958	0.053538	0.000708
																356.574	0.28155	0.036304		356.574	0.420396	0.069222	0.006492		356.574	0.897105	0.118183	0.019595		356.574	0.614897	0.058433	0.001471
																356.886	0.287034	0.04512		356.886	0.383	0.085661	0.002641		356.886	0.874653	0.087528	0.011592		356.886	0.564627	0.049727	0.001036
																357.198	0.259486	0.041089		357.198	0.446271	0.08177	0.004865		357.198	0.915061	0.097783	0.021031		357.198	0.606872	0.051443	0.002457
																357.509	0.27481	0.046066		357.509	0.425721	0.079637	0.004416		357.509	0.88003	0.099531	0.016308		357.509	0.606335	0.053211	0.004999
																357.821	0.29074	0.032641		357.821	0.416133	0.080008	0.010045		357.821	0.840616	0.104551	0.019584		357.821	0.656026	0.06325	0.000385
																358.133	0.259309	0.04261		358.133	0.414906	0.093602	0.006968		358.133	0.792332	0.117118	0.015892		358.133	0.656811	0.056384	0.003351
																358.445	0.243071	0.0538		358.445	0.447474	0.080007	0.003981		358.445	0.751117	0.103973	0.012476		358.445	0.675968	0.059395	0.002487
																358.757	0.251199	0.042578		358.757	0.436389	0.080295	0.00481		358.757	0.704304	0.113368	0.012993		358.757	0.730815	0.065228	0.00643
																359.069	0.234615	0.053176		359.069	0.432726	0.077617	0.004215		359.069	0.710904	0.113218	0.010863		359.069	0.741388	0.060221	0.00131
																359.381	0.245426	0.056839		359.381	0.422721	0.079291	0.005033		359.381	0.642602	0.101971	0.015881		359.381	0.732733	0.051785	0.003274
																359.693	0.219831	0.065486		359.693	0.41635	0.070093	0.008		359.693	0.73502	0.086692	0.013196		359.693	0.781436	0.061727	0.00145
																360.005	0.20389	0.068056		360.005	0.497096	0.083361	0.006061		360.005	0.688801	0.076086	0.011247		360.005	0.732577	0.057143	0.006381
																360.317	0.218085	0.075032		360.317	0.488391	0.083785	0.008559		360.317	0.639172	0.092608	0.012032		360.317	0.663216	0.060627	0.003772
																360.629	0.205391	0.074045		360.629	0.496226	0.065559	0.005613		360.629	0.690256	0.070124	0.007924		360.629	0.645175	0.071381	0.00192
																360.941	0.211084	0.070423		360.941	0.463213	0.08491	0.002084		360.941	0.679011	0.055643	0.013043		360.941	0.650292	0.045079	0.002552
																361.253	0.223214	0.071129		361.253	0.466241	0.077623	0.000584		361.253	0.6756	0.056777	0.010935		361.253	0.628568	0.048456	0.003152
																361.565	0.18713	0.081715		361.565	0.482711	0.079964	0.003083		361.565	0.632654	0.069632	0.014982		361.565	0.66558	0.049915	0.004589
																361.877	0.202747	0.065021		361.877	0.477379	0.082301	0.002122		361.877	0.630853	0.062421	0.014199		361.877	0.612419	0.04984	0.002495
																362.189	0.199604	0.062071		362.189	0.459065	0.073737	0.008734		362.189	0.722397	0.051667	0.012871		362.189	0.587568	0.050885	0.005778
																362.501	0.209581	0.053433		362.501	0.440448	0.08086	0.002666		362.501	0.718747	0.062899	0.011624		362.501	0.61018	0.059455	0.004044
																362.813	0.20559	0.064367		362.813	0.481694	0.062673	0.006849		362.813	0.674507	0.047985	0.006608		362.813	0.66153	0.05215	0.001404
																363.125	0.204088	0.054993		363.125	0.500712	0.067653	0.005361		363.125	0.717785	0.056412	0.013059		363.125	0.578593	0.056974	0.0018
																363.437	0.189989	0.061159		363.437	0.444571	0.069176	0.005106		363.437	0.652306	0.063119	0.009432		363.437	0.598398	0.051942	0.002853
																363.749	0.172709	0.054308		363.749	0.472004	0.061362	0.003333		363.749	0.684127	0.072687	0.010114		363.749	0.606574	0.058204	0.00303
																364.061	0.218756	0.057238		364.061	0.441748	0.067456	0.005339		364.061	0.625591	0.076045	0.015228		364.061	0.617765	0.066974	0.003563
																364.373	0.174874	0.048972		364.373	0.488449	0.069504	0.007213		364.373	0.664676	0.081072	0.012844		364.373	0.602536	0.061199	0.002479
																364.685	0.187409	0.044097		364.685	0.425583	0.044887	0.00581		364.685	0.644979	0.073441	0.013791		364.685	0.642841	0.053341	0.005442
																364.997	0.19232	0.053678		364.997	0.487695	0.051074	0.005714		364.997	0.635171	0.080007	0.0076		364.997	0.603513	0.065344	0.001638
																365.309	0.185562	0.03929		365.309	0.486273	0.061108	0.00326		365.309	0.623672	0.071822	0.009749		365.309	0.589966	0.056925	0.00336
																365.621	0.190174	0.043895		365.621	0.483977	0.052536	0.002251		365.621	0.656309	0.086706	0.01122		365.621	0.657486	0.064354	0.00115
																365.932	0.18982	0.041537		365.932	0.493004	0.06248	0.002735		365.932	0.611664	0.086593	0.007642		365.932	0.670802	0.061028	0.003947
																366.244	0.192013	0.049335		366.244	0.487231	0.024985	0.004654		366.244	0.61113	0.07897	0.008207		366.244	0.627155	0.055411	0.001417
																366.556	0.218636	0.048718		366.556	0.461994	0.063692	0.004399		366.556	0.578016	0.094137	0.008926		366.556	0.687523	0.057451	0.00129
																366.868	0.166913	0.047733		366.868	0.421774	0.045868	0.005774		366.868	0.514142	0.075071	0.008783		366.868	0.683459	0.054351	0.002482
																367.18	0.230857	0.054741		367.18	0.510218	0.055143	0.003193		367.18	0.525673	0.0641	0.006203		367.18	0.663739	0.061578	0.00376
																367.492	0.223601	0.047314		367.492	0.427407	0.046085	0.007274		367.492	0.554965	0.074968	0.007833		367.492	0.686615	0.062153	0.003563
																367.804	0.212032	0.049871		367.804	0.463621	0.058579	0.004089		367.804	0.517378	0.069441	0.008848		367.804	0.706787	0.066111	0.001367
																368.116	0.239095	0.04157		368.116	0.467926	0.046995	0.007126		368.116	0.559449	0.069523	0.011739		368.116	0.615378	0.056975	0.006536
																368.428	0.267125	0.047842		368.428	0.477858	0.032786	0.005466		368.428	0.55324	0.073014	0.008441		368.428	0.608403	0.053529	0.003705
																368.74	0.18715	0.052552		368.74	0.465901	0.037232	0.003164		368.74	0.54912	0.083012	0.008502		368.74	0.594264	0.056538	0.001882
																369.052	0.213057	0.036602		369.052	0.485508	0.065055	0.004884		369.052	0.576679	0.066654	0.008421		369.052	0.539464	0.06647	0.000953
																369.364	0.223573	0.039708		369.364	0.443302	0.061492	0.003547		369.364	0.469656	0.08739	0.013543		369.364	0.546451	0.062099	0.009613
																369.676	0.234649	0.040541		369.676	0.495918	0.057375	0.002679		369.676	0.528744	0.074635	0.011708		369.676	0.552649	0.059799	0.002169
																369.988	0.270974	0.045697		369.988	0.442001	0.066137	0.003504		369.988	0.556928	0.073037	0.010571		369.988	0.495214	0.0578	0.00276
																370.3	0.265592	0.052177		370.3	0.462982	0.058741	0.005262		370.3	0.602704	0.073196	0.006735		370.3	0.492421	0.065172	0.003698
																370.612	0.244246	0.045389		370.612	0.439935	0.044434	0.004301		370.612	0.581848	0.078962	0.011012		370.612	0.496338	0.053674	0.002585
																370.924	0.244522	0.062078		370.924	0.451401	0.082099	0.004141		370.924	0.644842	0.0753	0.010685		370.924	0.540019	0.058836	0.005068
																371.236	0.235325	0.044499		371.236	0.416	0.06426	0.006065		371.236	0.587573	0.079406	0.01344		371.236	0.497453	0.05897	0.00464
																371.548	0.263854	0.0709		371.548	0.46798	0.05284	0.006409		371.548	0.637637	0.077958	0.012618		371.548	0.441527	0.06795	0.001504
																371.86	0.217952	0.065586		371.86	0.458448	0.058813	0.003972		371.86	0.59575	0.078094	0.01071		371.86	0.440376	0.060192	0.001643
																372.172	0.220341	0.054453		372.172	0.443712	0.069712	0.00249		372.172	0.534547	0.067864	0.010524		372.172	0.404563	0.059335	0.001882
																372.484	0.207873	0.045361		372.484	0.462636	0.046719	0.003671		372.484	0.573505	0.062767	0.009171		372.484	0.405204	0.052833	0.001347
																372.796	0.203581	0.064195		372.796	0.518034	0.064352	0.003362		372.796	0.610004	0.073136	0.009582		372.796	0.385432	0.048495	0.001237
																373.108	0.219489	0.042296		373.108	0.541605	0.071031	0.004906		373.108	0.566353	0.053715	0.011334		373.108	0.366773	0.05358	0.001515
																373.42	0.22811	0.049604		373.42	0.5206	0.053536	0.006168		373.42	0.576546	0.066061	0.009382		373.42	0.379669	0.047861	0.001643
																373.732	0.245009	0.048378		373.732	0.450225	0.051523	0.001845		373.732	0.62784	0.054604	0.009257		373.732	0.397843	0.061848	0.000387
																374.044	0.216007	0.042816		374.044	0.476507	0.048372	0.003917		374.044	0.591559	0.055121	0.011265		374.044	0.365726	0.048888	0.001255
																374.355	0.205617	0.049974		374.355	0.467542	0.048649	0.006152		374.355	0.56013	0.05329	0.008755		374.355	0.354746	0.049049	0.001836
																374.667	0.222358	0.040209		374.667	0.44479	0.049748	0.003279		374.667	0.528781	0.077234	0.009346		374.667	0.412239	0.037059	0.000882
																374.979	0.215365	0.04834		374.979	0.451397	0.052544	0.005296		374.979	0.491888	0.075282	0.010393		374.979	0.40588	0.041015	0.000891
																375.291	0.23748	0.063238		375.291	0.476046	0.060872	0.003466		375.291	0.464244	0.077049	0.01048		375.291	0.382893	0.045507	0.002254
																375.603	0.223595	0.05225		375.603	0.431372	0.046479	0.005159		375.603	0.47411	0.07496	0.013375		375.603	0.424461	0.043725	0.004105
																375.915	0.233296	0.054758		375.915	0.465419	0.064249	0.005329		375.915	0.471918	0.081439	0.011862		375.915	0.399721	0.045239	0.002374
																376.227	0.219037	0.073		376.227	0.471923	0.070921	0.005882		376.227	0.438486	0.089607	0.010385		376.227	0.386113	0.040107	0.000919
																376.539	0.209702	0.084046		376.539	0.497596	0.062145	0.006155		376.539	0.482823	0.076307	0.009606		376.539	0.349574	0.048792	0.004424
																376.851	0.2102	0.092453		376.851	0.502952	0.057902	0.00745		376.851	0.499466	0.076909	0.009451		376.851	0.358883	0.041952	0.00263
																377.163	0.213472	0.07973		377.163	0.553694	0.095193	0.004904		377.163	0.483802	0.070524	0.009722		377.163	0.378288	0.042086	0.002145
																377.475	0.197834	0.072018		377.475	0.525933	0.077904	0.007765		377.475	0.489838	0.07888	0.010484		377.475	0.373578	0.044973	0.001769
																377.787	0.210133	0.063388		377.787	0.586577	0.081784	0.007176		377.787	0.461782	0.064731	0.010698		377.787	0.366879	0.053062	0.000982
																378.099	0.228708	0.07261		378.099	0.508354	0.090878	0.007198		378.099	0.536925	0.07064	0.013477		378.099	0.382899	0.053856	0.00331
																378.411	0.189906	0.057675		378.411	0.528954	0.091073	0.007103		378.411	0.498828	0.066411	0.009836		378.411	0.351563	0.041767	0.005804
																378.723	0.226021	0.058138		378.723	0.582742	0.09648	0.007559		378.723	0.548661	0.068576	0.009844		378.723	0.358071	0.056788	0.005998
																379.035	0.209535	0.048563		379.035	0.573323	0.095117	0.003432		379.035	0.525965	0.054102	0.014403		379.035	0.350977	0.062584	0.003979
																379.347	0.225483	0.047457		379.347	0.549651	0.097085	0.007823		379.347	0.506735	0.079066	0.010765		379.347	0.363018	0.065237	0.004448
																379.659	0.289874	0.055399		379.659	0.572453	0.096363	0.006047		379.659	0.508623	0.085761	0.013595		379.659	0.362127	0.07105	0.00249
																379.971	0.2418	0.047027		379.971	0.549437	0.093646	0.008038		379.971	0.50736	0.094094	0.015506		379.971	0.316502	0.060689	0.002951
																380.283	0.326688	0.057649		380.283	0.587656	0.074579	0.003533		380.283	0.560481	0.100432	0.014626		380.283	0.350308	0.063417	0.001345
																380.595	0.345917	0.056925		380.595	0.565623	0.082328	0.008129		380.595	0.544546	0.094582	0.019		380.595	0.404324	0.056777	0.002453
																380.907	0.385465	0.07545		380.907	0.584093	0.071616	0.005617		380.907	0.555076	0.105989	0.028706		380.907	0.486587	0.062023	0.005955
																381.219	0.402907	0.06693		381.219	0.596336	0.07624	0.005129		381.219	0.544969	0.104276	0.032146		381.219	0.460187	0.075305	0.00545
																381.531	0.439375	0.067863		381.531	0.611549	0.073341	0.003907		381.531	0.526315	0.105202	0.045326		381.531	0.463907	0.054432	0.00326
																381.843	0.462207	0.060587		381.843	0.616287	0.074038	0.007957		381.843	0.541378	0.111884	0.043738		381.843	0.497302	0.058512	0.004721
																382.155	0.441788	0.077449		382.155	0.634134	0.082265	0.002453		382.155	0.526759	0.105818	0.053123		382.155	0.540256	0.05521	0.003565
																382.466	0.460672	0.092636		382.466	0.593933	0.086246	0.005632		382.466	0.521593	0.123402	0.053171		382.466	0.617962	0.055916	0.005805
																382.778	0.452577	0.085272		382.778	0.588377	0.085966	0.005773		382.778	0.609546	0.120813	0.06624		382.778	0.616391	0.058635	0.011081
																383.09	0.4997	0.051988		383.09	0.577508	0.08204	0.01056		383.09	0.535632	0.110689	0.06805		383.09	0.627395	0.061829	0.002128
																383.402	0.491975	0.052868		383.402	0.63158	0.102895	0.006692		383.402	0.585198	0.119888	0.078585		383.402	0.680481	0.075242	0.005479
																383.714	0.481578	0.070746		383.714	0.643377	0.086906	0.004643		383.714	0.554077	0.110641	0.076744		383.714	0.736635	0.091007	0.009612
																384.026	0.478513	0.069243		384.026	0.607254	0.090494	0.003564		384.026	0.563486	0.110068	0.078587		384.026	0.756652	0.089169	0.008915
																384.338	0.493587	0.073562		384.338	0.583187	0.087954	0.008683		384.338	0.591082	0.122935	0.069466		384.338	0.77487	0.106779	0.015601
																384.65	0.524193	0.068728		384.65	0.652798	0.068267	0.005349		384.65	0.55365	0.099201	0.081675		384.65	0.749657	0.099325	0.00812
																384.962	0.492547	0.067683		384.962	0.584137	0.070851	0.007617		384.962	0.485202	0.089786	0.076568		384.962	0.75997	0.097976	0.005094
																385.274	0.557108	0.064899		385.274	0.602793	0.066479	0.004901		385.274	0.439522	0.093682	0.079146		385.274	0.779356	0.097546	0.009761
																385.586	0.530641	0.071434		385.586	0.679841	0.082973	0.004396		385.586	0.493693	0.097304	0.079229		385.586	0.795629	0.094191	0.015234
																385.898	0.532798	0.08375		385.898	0.639402	0.055778	0.006255		385.898	0.463977	0.088445	0.080262		385.898	0.76219	0.102636	0.005162
																386.21	0.584923	0.066535		386.21	0.678037	0.04998	0.007585		386.21	0.461223	0.08113	0.080838		386.21	0.813433	0.114736	0.00624
																386.522	0.636529	0.065017		386.522	0.689682	0.075054	0.004913		386.522	0.455747	0.074097	0.076582		386.522	0.791331	0.091001	0.00544
																386.834	0.567601	0.071033		386.834	0.675799	0.081734	0.005309		386.834	0.552645	0.068715	0.07836		386.834	0.799941	0.087393	0.007884
																387.146	0.626443	0.0872		387.146	0.713784	0.087032	0.005087		387.146	0.483059	0.077522	0.078447		387.146	0.781488	0.123195	0.01111
																387.458	0.591594	0.075865		387.458	0.73756	0.078993	0.007856		387.458	0.512113	0.089576	0.086628		387.458	0.790357	0.118785	0.009045
																387.77	0.673772	0.083846		387.77	0.775703	0.087683	0.006045		387.77	0.592661	0.078818	0.081366		387.77	0.780694	0.126555	0.007369
																388.082	0.5669	0.093075		388.082	0.726656	0.095627	0.011646		388.082	0.575472	0.093135	0.078125		388.082	0.804578	0.133129	0.008013
																388.394	0.578493	0.094245		388.394	0.819638	0.105493	0.00419		388.394	0.664135	0.079982	0.077509		388.394	0.784439	0.15291	0.00782
																388.706	0.556792	0.094726		388.706	0.767607	0.111077	0.006051		388.706	0.642999	0.108885	0.084641		388.706	0.908736	0.161479	0.005393
																389.018	0.606727	0.100305		389.018	0.874167	0.096878	0.004675		389.018	0.594405	0.077792	0.075918		389.018	0.800752	0.133607	0.008474
																389.33	0.595957	0.096551		389.33	0.845259	0.111883	0.005659		389.33	0.597084	0.088019	0.061667		389.33	0.869742	0.148742	0.010188
																389.642	0.585328	0.097967		389.642	0.939277	0.113394	0.007588		389.642	0.590466	0.095858	0.070134		389.642	0.873509	0.137946	0.007436
																389.954	0.638759	0.079841		389.954	0.865712	0.111207	0.003994		389.954	0.589053	0.097041	0.071715		389.954	0.925461	0.136911	0.010851
																390.266	0.685319	0.094347		390.266	0.84913	0.1077	0.005499		390.266	0.603837	0.077093	0.078321		390.266	0.866058	0.1306	0.005019
																390.578	0.693913	0.081396		390.578	0.869777	0.096917	0.007279		390.578	0.573574	0.079195	0.060888		390.578	0.880225	0.129007	0.006054
																390.889	0.723503	0.073354		390.889	0.835613	0.095577	0.001502		390.889	0.590793	0.072757	0.060263		390.889	0.834985	0.117364	0.003626
																391.201	0.700768	0.062558		391.201	0.805691	0.090781	0.004349		391.201	0.624149	0.064595	0.068565		391.201	0.867475	0.127728	0.00973
																391.513	0.683868	0.080912		391.513	0.809888	0.103774	0.00826		391.513	0.547176	0.082995	0.063569		391.513	0.861708	0.115905	0.005813
																391.825	0.674683	0.069897		391.825	0.815732	0.075557	0.012704		391.825	0.630738	0.084992	0.065465		391.825	0.810804	0.10729	0.010244
																392.137	0.692901	0.082628		392.137	0.750335	0.091368	0.00268		392.137	0.632433	0.069577	0.058698		392.137	0.824888	0.105302	0.005139
																392.449	0.711704	0.091108		392.449	0.824541	0.093695	0.008845		392.449	0.64432	0.085222	0.05258		392.449	0.741053	0.095321	0.008209
																392.761	0.660683	0.097865		392.761	0.756046	0.094971	0.008825		392.761	0.648171	0.09082	0.054189		392.761	0.773682	0.111422	0.009383
																393.073	0.679771	0.097276		393.073	0.74383	0.078024	0.004159		393.073	0.679128	0.096866	0.050181		393.073	0.82783	0.120396	0.006004
																393.385	0.689697	0.094143		393.385	0.766771	0.087315	0.00603		393.385	0.712116	0.083518	0.051143		393.385	0.73165	0.123808	0.006323
																393.697	0.673506	0.082028		393.697	0.753468	0.103636	0.004569		393.697	0.727916	0.103925	0.04586		393.697	0.73102	0.103335	0.006959
																394.009	0.722317	0.088545		394.009	0.793449	0.087003	0.003381		394.009	0.696576	0.104491	0.045353		394.009	0.793915	0.116689	0.005438
																394.321	0.723218	0.096464		394.321	0.758881	0.086338	0.005218		394.321	0.735967	0.099583	0.054198		394.321	0.766726	0.109761	0.0063
																394.633	0.726973	0.084702		394.633	0.770768	0.090472	0.003649		394.633	0.747503	0.138738	0.056973		394.633	0.761623	0.110751	0.007332
																394.945	0.809099	0.102893		394.945	0.747143	0.090072	0.004532		394.945	0.730959	0.137015	0.045798		394.945	0.769508	0.103975	0.010031
																395.257	0.742276	0.109035		395.257	0.757938	0.090414	0.006658		395.257	0.756419	0.128404	0.047096		395.257	0.801179	0.10056	0.008066
																395.569	0.784078	0.096013		395.569	0.774414	0.096603	0.006916		395.569	0.750695	0.135225	0.045656		395.569	0.789211	0.095078	0.003627
																395.881	0.78981	0.111886		395.881	0.760523	0.086252	0.007579		395.881	0.840072	0.12482	0.037433		395.881	0.768803	0.104286	0.007403
																396.193	0.831816	0.112229		396.193	0.763233	0.099548	0.005404		396.193	0.787322	0.136913	0.035733		396.193	0.836643	0.106097	0.00186
																396.505	0.835662	0.10535		396.505	0.778201	0.102973	0.00612		396.505	0.741567	0.131323	0.0399		396.505	0.806517	0.105111	0.007289
																396.817	0.89959	0.12201		396.817	0.766703	0.083667	0.008602		396.817	0.727074	0.139529	0.028488		396.817	0.80529	0.096215	0.002031
																397.129	0.883098	0.125528		397.129	0.780903	0.11149	0.003753		397.129	0.807279	0.12025	0.033446		397.129	0.858962	0.091183	0.011218
																397.441	0.911495	0.158032		397.441	0.788001	0.081496	0.008402		397.441	0.786216	0.140575	0.016122		397.441	0.784622	0.093727	0.004668
																397.753	0.909075	0.124844		397.753	0.785357	0.089912	0.007785		397.753	0.790991	0.136219	0.023949		397.753	0.727598	0.104048	0.002637
																398.065	0.907281	0.125744		398.065	0.741094	0.08612	0.007364		398.065	0.748921	0.127122	0.028296		398.065	0.771229	0.115949	0.001731
																398.377	0.925037	0.128189		398.377	0.772376	0.090152	0.007196		398.377	0.719784	0.114576	0.025057		398.377	0.709461	0.124153	0.002451
																398.689	0.937037	0.119068		398.689	0.783477	0.080641	0.002962		398.689	0.806558	0.128376	0.031191		398.689	0.674452	0.122598	0.003688
																399.001	0.942762	0.129894		399.001	0.789481	0.084328	0.006698		399.001	0.77793	0.127151	0.026909		399.001	0.698654	0.121521	0.00158
																399.312	0.970147	0.134814		399.312	0.739353	0.10557	0.007862		399.312	0.732558	0.138125	0.028593		399.312	0.618957	0.121343	0.002622
																399.624	0.894314	0.134985		399.624	0.713323	0.108637	0.010047		399.624	0.717645	0.125689	0.019788		399.624	0.644127	0.126643	0.002206
																399.936	0.977702	0.119744		399.936	0.745214	0.116709	0.008394		399.936	0.748524	0.135571	0.028662		399.936	0.615681	0.13026	0.004304
																400.248	0.951676	0.111774		400.248	0.7067	0.099273	0.006979		400.248	0.663563	0.129218	0.02592		400.248	0.593542	0.119713	0.000764
																400.56	0.94526	0.087139		400.56	0.738888	0.087679	0.013202		400.56	0.635382	0.115271	0.017617		400.56	0.589879	0.10697	0.002222
																400.872	0.943166	0.114421		400.872	0.735682	0.083455	0.009027		400.872	0.740936	0.103876	0.019237		400.872	0.644959	0.121577	0.002746
																401.184	0.939565	0.117165		401.184	0.691192	0.092368	0.008003		401.184	0.773457	0.114848	0.017658		401.184	0.609304	0.104051	0.00549
																401.496	0.939526	0.121984		401.496	0.677337	0.091322	0.009518		401.496	0.731895	0.09854	0.016433		401.496	0.619068	0.10823	0.000906
																401.808	0.982744	0.110625		401.808	0.706618	0.102701	0.011658		401.808	0.723173	0.102796	0.01646		401.808	0.602681	0.105621	0.000651
																402.12	0.956138	0.140906		402.12	0.71378	0.098575	0.004996		402.12	0.705243	0.097844	0.01597		402.12	0.566893	0.094251	0.001907
																402.432	0.950226	0.135372		402.432	0.765956	0.13154	0.009863		402.432	0.705029	0.107897	0.012549		402.432	0.609907	0.094647	0.003753
																402.744	0.953592	0.131639		402.744	0.709438	0.099565	0.007496		402.744	0.723337	0.084401	0.010092		402.744	0.581149	0.09906	0.002088
																403.056	0.932449	0.112733		403.056	0.759195	0.107736	0.010086		403.056	0.673058	0.108407	0.012419		403.056	0.544517	0.090126	0.002299
																403.368	0.925156	0.108695		403.368	0.686348	0.106808	0.006529		403.368	0.612361	0.096008	0.014548		403.368	0.518143	0.086	0.004272
																403.68	0.94284	0.113795		403.68	0.71685	0.09237	0.008542		403.68	0.599894	0.100543	0.009099		403.68	0.523548	0.076489	0.000577
																403.992	0.915702	0.103737		403.992	0.655637	0.102202	0.005185		403.992	0.606769	0.095596	0.009923		403.992	0.501506	0.078816	0.002649
																404.304	0.897766	0.104685		404.304	0.64155	0.104976	0.004588		404.304	0.525297	0.106042	0.010607		404.304	0.53422	0.088664	0.002148
																404.616	0.917393	0.108601		404.616	0.635617	0.108664	0.004533		404.616	0.575533	0.102914	0.013801		404.616	0.529535	0.077822	0.0008
																404.928	0.909636	0.107612		404.928	0.603052	0.097275	0.004236		404.928	0.570296	0.124031	0.014343		404.928	0.612734	0.073051	0.002951
																405.24	0.914527	0.103808		405.24	0.539182	0.110082	0.00323		405.24	0.619977	0.13419	0.012523		405.24	0.593622	0.077297	0.002085
																405.552	0.831287	0.108606		405.552	0.526886	0.077146	0.004446		405.552	0.612713	0.128975	0.01814		405.552	0.577624	0.061698	0.001069
																405.864	0.805244	0.088186		405.864	0.57717	0.081896	0.004097		405.864	0.596689	0.130042	0.013555		405.864	0.62574	0.061226	0.002654
																406.176	0.782489	0.093897		406.176	0.517675	0.085022	0.008818		406.176	0.636157	0.120849	0.01114		406.176	0.602359	0.077566	0.000909
																406.488	0.771934	0.084199		406.488	0.522222	0.080789	0.003722		406.488	0.593015	0.109117	0.010847		406.488	0.552238	0.062341	0.001126
																406.8	0.758076	0.09115		406.8	0.517891	0.080127	0.004696		406.8	0.635991	0.105131	0.011204		406.8	0.566491	0.060154	0.007661
																407.112	0.731479	0.085308		407.112	0.515436	0.081202	0.002656		407.112	0.673254	0.086531	0.011492		407.112	0.580871	0.062342	0.002939
																407.424	0.695283	0.080202		407.424	0.554592	0.080194	0.003709		407.424	0.580522	0.087972	0.014571		407.424	0.607	0.063622	0.00327
																407.736	0.732695	0.079383		407.736	0.502083	0.070485	0.004098		407.736	0.592495	0.075285	0.010132		407.736	0.587593	0.058977	0.00045
																408.047	0.706572	0.095756		408.047	0.529033	0.098834	0.008956		408.047	0.651525	0.079597	0.01015		408.047	0.584693	0.073865	2e-06
																408.359	0.674151	0.083023		408.359	0.487024	0.081475	0.0065		408.359	0.672278	0.074364	0.010754		408.359	0.638373	0.070542	0.003219
																408.671	0.73035	0.104577		408.671	0.548125	0.07292	0.006895		408.671	0.682288	0.092124	0.013394		408.671	0.630288	0.056694	0.001004
																408.983	0.721878	0.111624		408.983	0.494349	0.074719	0.006333		408.983	0.690301	0.093637	0.01165		408.983	0.657883	0.070533	0.000429
																409.295	0.677616	0.106654		409.295	0.499021	0.084534	0.004739		409.295	0.730044	0.100375	0.013067		409.295	0.663611	0.062789	0.001688
																409.607	0.697398	0.097883		409.607	0.591283	0.06993	0.003534		409.607	0.753575	0.100855	0.013827		409.607	0.601641	0.063533	0.00067
																409.919	0.69017	0.103476		409.919	0.596733	0.092859	0.002171		409.919	0.782991	0.109497	0.02004		409.919	0.694708	0.060001	0.001434
																410.231	0.7301	0.110469		410.231	0.623359	0.06662	0.004479		410.231	0.902156	0.109536	0.016663		410.231	0.609976	0.077658	0.002529
																410.543	0.735973	0.105868		410.543	0.627058	0.075105	0.00552		410.543	0.885251	0.11339	0.015149		410.543	0.660706	0.076678	0.000195
																410.855	0.757242	0.088623		410.855	0.637169	0.081859	0.000495		410.855	0.978707	0.112122	0.018443		410.855	0.69444	0.077385	0.000789
																411.167	0.793574	0.095991		411.167	0.656502	0.08672	0.00341		411.167	0.914169	0.136492	0.017741		411.167	0.635614	0.094122	0.001978
																411.479	0.789296	0.10413		411.479	0.649983	0.072296	0.0046		411.479	0.912721	0.132304	0.020243		411.479	0.686139	0.090872	0.00105
																411.791	0.702165	0.102001		411.791	0.622185	0.086496	0.002948		411.791	0.9537	0.141424	0.017317		411.791	0.667756	0.083227	0.00096
																412.103	0.759539	0.114977		412.103	0.657713	0.060548	0.006698		412.103	0.93653	0.146762	0.020879		412.103	0.662416	0.075115	0.002529
																412.415	0.68516	0.084091		412.415	0.653383	0.095282	0.005048		412.415	0.912897	0.147581	0.017377		412.415	0.671403	0.087704	0.001204
																412.727	0.756594	0.076045		412.727	0.696142	0.090081	0.008844		412.727	0.929583	0.138121	0.013284		412.727	0.642548	0.084179	0.00496
																413.039	0.705249	0.080914		413.039	0.725924	0.084113	0.004376		413.039	0.85662	0.137416	0.017898		413.039	0.631248	0.079015	0.00197
																413.351	0.727146	0.097714		413.351	0.655493	0.092929	0.003661		413.351	0.79271	0.138991	0.010039		413.351	0.666239	0.088093	0.001587
																413.663	0.787759	0.08205		413.663	0.676946	0.131126	0.005962		413.663	0.715562	0.122478	0.018215		413.663	0.668331	0.08417	0.002909
																413.975	0.765544	0.093523		413.975	0.695488	0.113498	0.004988		413.975	0.707786	0.109597	0.011993		413.975	0.684062	0.08818	0.001632
																414.287	0.730157	0.090241		414.287	0.677613	0.115056	0.005427		414.287	0.693267	0.105164	0.015133		414.287	0.648523	0.102981	0.00105
																414.599	0.692267	0.081548		414.599	0.696926	0.116116	0.007035		414.599	0.667101	0.097448	0.015075		414.599	0.661465	0.086565	0.000571
																414.911	0.759789	0.084363		414.911	0.722834	0.101726	0.004469		414.911	0.654926	0.096756	0.012868		414.911	0.626941	0.08117	0.002276
																415.223	0.650259	0.080134		415.223	0.694782	0.103672	0.007634		415.223	0.62895	0.082824	0.011079		415.223	0.652382	0.081453	0.003042
																415.535	0.637452	0.087181		415.535	0.689287	0.102333	0.013572		415.535	0.607189	0.093773	0.010467		415.535	0.61531	0.076983	0.004569
																415.847	0.552349	0.11311		415.847	0.7288	0.097586	0.005953		415.847	0.607634	0.094815	0.014771		415.847	0.621873	0.080463	0.001235
																416.159	0.594378	0.088836		416.159	0.711805	0.089283	0.009969		416.159	0.606997	0.079326	0.016317		416.159	0.634114	0.077038	0.0013
																416.47	0.554718	0.104946		416.47	0.761548	0.090327	0.004103		416.47	0.613455	0.090688	0.014031		416.47	0.642922	0.06934	0.001695
																416.782	0.550475	0.091171		416.782	0.72282	0.093804	0.007945		416.782	0.600384	0.086711	0.013283		416.782	0.615113	0.074217	0.005413
																417.094	0.5578	0.115668		417.094	0.748502	0.1016	0.014911		417.094	0.542818	0.082879	0.011127		417.094	0.633585	0.082363	0.001418
																417.406	0.574756	0.103297		417.406	0.754695	0.087198	0.013584		417.406	0.558599	0.098322	0.017065		417.406	0.581496	0.071041	0.001629
																417.718	0.546888	0.108739		417.718	0.757098	0.079283	0.014149		417.718	0.611234	0.087825	0.010786		417.718	0.594923	0.067897	0.002202
																418.03	0.566077	0.113744		418.03	0.723024	0.096215	0.003754		418.03	0.652661	0.081922	0.010743		418.03	0.618754	0.057722	0.002467
																418.342	0.554022	0.091867		418.342	0.741849	0.078016	0.004663		418.342	0.754796	0.093358	0.013851		418.342	0.535662	0.049035	0.004498
																418.654	0.499918	0.108268		418.654	0.783021	0.096127	0.005987		418.654	0.719319	0.101337	0.012897		418.654	0.547762	0.045881	0.001102
																418.966	0.489727	0.1096		418.966	0.694901	0.082244	0.00327		418.966	0.732816	0.078124	0.011777		418.966	0.648125	0.046351	0.000639
																419.278	0.461983	0.105262		419.278	0.689257	0.085157	0.006862		419.278	0.808187	0.092769	0.013129		419.278	0.566325	0.040206	0.001573
																419.59	0.484496	0.099091		419.59	0.737548	0.095272	0.008483		419.59	0.839779	0.094189	0.015553		419.59	0.579854	0.040341	0.002253
																419.902	0.468705	0.11298		419.902	0.757504	0.08396	0.009934		419.902	0.864269	0.095555	0.012624		419.902	0.59399	0.04254	0.000408
																420.214	0.456665	0.129928		420.214	0.771258	0.100591	0.01347		420.214	0.857704	0.097738	0.013988		420.214	0.585087	0.039704	0.002161
																420.526	0.497419	0.109441		420.526	0.764978	0.09798	0.014058		420.526	0.898379	0.111107	0.013567		420.526	0.629295	0.036293	0.000104
																420.838	0.457726	0.137734		420.838	0.753466	0.087769	0.009684		420.838	0.835585	0.129459	0.013025		420.838	0.593495	0.046978	0.001696
																421.15	0.434117	0.12478		421.15	0.759324	0.100109	0.010686		421.15	0.830325	0.116021	0.012054		421.15	0.627017	0.050214	0.002706
																421.462	0.460934	0.110527		421.462	0.839586	0.106325	0.007408		421.462	0.767879	0.140946	0.013243		421.462	0.587259	0.051394	0.002964
																421.774	0.493482	0.115934		421.774	0.804851	0.113283	0.010418		421.774	0.758019	0.123326	0.011518		421.774	0.60806	0.042769	0.004124
																422.086	0.450583	0.108476		422.086	0.886696	0.103241	0.00703		422.086	0.706866	0.109991	0.008721		422.086	0.541169	0.04961	0.002336
																422.398	0.449864	0.101053		422.398	0.796929	0.103529	0.013461		422.398	0.68699	0.103777	0.011993		422.398	0.62447	0.050752	0.000892
																422.71	0.457629	0.091215		422.71	0.78161	0.0901	0.016889		422.71	0.686089	0.07635	0.013247		422.71	0.648523	0.061243	0.004148
																423.022	0.504269	0.094758		423.022	0.86686	0.102154	0.014376		423.022	0.629608	0.084735	0.010719		423.022	0.610453	0.059495	0.002459
																423.334	0.48052	0.089457		423.334	0.867536	0.098699	0.011919		423.334	0.684227	0.095274	0.009994		423.334	0.618842	0.071286	0.002564
																423.646	0.448482	0.083119		423.646	0.776418	0.07699	0.008586		423.646	0.594639	0.084032	0.017114		423.646	0.72808	0.07577	0.000998
																423.958	0.477161	0.076372		423.958	0.809291	0.097034	0.01206		423.958	0.656397	0.08358	0.008714		423.958	0.725153	0.078637	0.0035
																424.27	0.530606	0.089481		424.27	0.811092	0.104827	0.016067		424.27	0.664037	0.075646	0.01219		424.27	0.749707	0.085542	0.003659
																424.581	0.529031	0.063466		424.581	0.821092	0.128504	0.012909		424.581	0.776234	0.066636	0.01054		424.581	0.791685	0.089845	0.00206
																424.893	0.588365	0.077409		424.893	0.815262	0.097693	0.009729		424.893	0.673244	0.080824	0.010104		424.893	0.8171	0.099832	0.003937
																425.205	0.591649	0.088129		425.205	0.82212	0.110071	0.010417		425.205	0.736989	0.085098	0.011169		425.205	0.805266	0.096281	0.002153
																425.517	0.57208	0.091221		425.517	0.827955	0.120602	0.010298		425.517	0.691079	0.075193	0.008941		425.517	0.75698	0.099483	0.002466
																425.829	0.601789	0.093993		425.829	0.823135	0.110437	0.015433		425.829	0.663122	0.074944	0.012671		425.829	0.776518	0.089519	0.002076
																426.141	0.579236	0.083944		426.141	0.803609	0.127891	0.007232		426.141	0.703061	0.081492	0.008304		426.141	0.731386	0.113957	0.004204
																426.453	0.609716	0.077667		426.453	0.808672	0.141359	0.011386		426.453	0.680243	0.057746	0.006924		426.453	0.70468	0.102979	0.004379
																426.765	0.624805	0.091671		426.765	0.905219	0.142538	0.01111		426.765	0.651647	0.073781	0.007648		426.765	0.679306	0.097043	0.007342
																427.077	0.53794	0.07667		427.077	0.900824	0.1247	0.008968		427.077	0.614696	0.076787	0.011304		427.077	0.704888	0.096552	0.00514
																427.389	0.584556	0.092474		427.389	0.875414	0.13692	0.010774		427.389	0.634496	0.09371	0.009075		427.389	0.667727	0.085227	0.004053
																427.701	0.617151	0.077619		427.701	0.885321	0.14825	0.006226		427.701	0.606127	0.099009	0.010036		427.701	0.603813	0.076602	0.004256
																428.013	0.598406	0.065991		428.013	0.866414	0.140954	0.009367		428.013	0.557611	0.08943	0.005591		428.013	0.580893	0.075714	0.003585
																428.325	0.556687	0.091471		428.325	0.849866	0.119117	0.016426		428.325	0.5553	0.111258	0.007801		428.325	0.492615	0.083368	0.001349
																428.637	0.571546	0.104292		428.637	0.844937	0.128872	0.010028		428.637	0.541528	0.117061	0.010984		428.637	0.486115	0.060827	0.002281
																428.949	0.59269	0.093321		428.949	0.87384	0.143633	0.009322		428.949	0.6135	0.143847	0.01005		428.949	0.477687	0.058132	0.000373
																429.261	0.568954	0.078616		429.261	0.846211	0.105861	0.009006		429.261	0.519304	0.132797	0.011269		429.261	0.357799	0.073828	0.000192
																429.573	0.588497	0.113677		429.573	0.887704	0.099698	0.007419		429.573	0.575544	0.119101	0.011367		429.573	0.406683	0.062651	0.002244
																429.885	0.563726	0.090322		429.885	0.844404	0.099371	0.008438		429.885	0.557128	0.144293	0.01428		429.885	0.395693	0.056479	0.002007
																430.197	0.578596	0.105275		430.197	0.865115	0.090717	0.010506		430.197	0.601635	0.114649	0.010133		430.197	0.373145	0.063437	0.001394
																430.509	0.551034	0.087044		430.509	0.818566	0.097534	0.013449		430.509	0.64782	0.136684	0.019862		430.509	0.421483	0.064608	0.002084
																430.821	0.595399	0.07844		430.821	0.871035	0.102782	0.009429		430.821	0.624179	0.114528	0.015002		430.821	0.364096	0.080025	0.002623
																431.133	0.514092	0.111627		431.133	0.836373	0.088206	0.008442		431.133	0.633079	0.115602	0.016074		431.133	0.371684	0.083709	0.002166
																431.445	0.544278	0.094766		431.445	0.886266	0.104928	0.008802		431.445	0.623083	0.094715	0.011325		431.445	0.367714	0.077488	0.00177
																431.757	0.502942	0.10782		431.757	0.857551	0.077531	0.006461		431.757	0.641708	0.102526	0.014562		431.757	0.380655	0.062469	0.000541
																432.069	0.482957	0.090827		432.069	0.851279	0.087097	0.006197		432.069	0.668164	0.099759	0.010698		432.069	0.398061	0.071338	0.004249
																432.381	0.500925	0.086272		432.381	0.881276	0.091575	0.011605		432.381	0.669118	0.086597	0.009615		432.381	0.383659	0.081093	7.84e-05
																432.693	0.475307	0.087401		432.693	0.930437	0.06761	0.013951		432.693	0.648091	0.11084	0.014409		432.693	0.338139	0.075231	0.000602
																433.004	0.520133	0.078064		433.004	0.852738	0.098164	0.014999		433.004	0.703249	0.104009	0.011362		433.004	0.382002	0.089582	0.002183
																433.316	0.475619	0.072963		433.316	0.869881	0.086022	0.007463		433.316	0.661854	0.125784	0.01317		433.316	0.341121	0.081576	0.003149
																433.628	0.51808	0.064601		433.628	0.905135	0.094368	0.010776		433.628	0.684004	0.105057	0.014637		433.628	0.318918	0.082741	0.001402
																433.94	0.482315	0.071398		433.94	0.885079	0.093979	0.012271		433.94	0.723171	0.103594	0.014848		433.94	0.308189	0.088067	0.000337
																434.252	0.456614	0.061359		434.252	0.919612	0.101027	0.006395		434.252	0.722201	0.100632	0.015784		434.252	0.28507	0.081785	0
																434.564	0.506741	0.075636		434.564	0.941606	0.076296	0.01381		434.564	0.736715	0.106462	0.018604		434.564	0.327411	0.086068	0.00103
																434.876	0.496958	0.080363		434.876	0.949219	0.093417	0.006764		434.876	0.754532	0.098443	0.015756		434.876	0.386765	0.09206	0.003424
																435.188	0.552061	0.07643		435.188	0.952609	0.089883	0.012008		435.188	0.721707	0.100952	0.017417		435.188	0.363845	0.083604	0.001296
																435.5	0.538569	0.071374		435.5	0.96317	0.07653	0.011376		435.5	0.7184	0.087941	0.012377		435.5	0.361814	0.080876	0.000173
																435.812	0.53539	0.071401		435.812	0.887259	0.103946	0.013225		435.812	0.753212	0.098015	0.016353		435.812	0.361987	0.087542	0.000422
																436.124	0.513623	0.082042		436.124	0.896751	0.098369	0.011212		436.124	0.723129	0.107965	0.012772		436.124	0.383216	0.090127	0.000944
																436.436	0.517812	0.07499		436.436	0.953119	0.105744	0.009846		436.436	0.759351	0.102273	0.015752		436.436	0.387913	0.085587	0.000672
																436.748	0.531594	0.071128		436.748	0.896924	0.088835	0.008147		436.748	0.662436	0.100662	0.012888		436.748	0.427484	0.080168	0.000523
																437.06	0.531066	0.068215		437.06	0.937643	0.076958	0.00834		437.06	0.685288	0.111978	0.015778		437.06	0.396603	0.083539	0.003329
																437.372	0.560671	0.063742		437.372	0.938761	0.09057	0.006641		437.372	0.682387	0.088843	0.011301		437.372	0.404232	0.089875	0.002291
																437.684	0.557541	0.071141		437.684	0.853312	0.089942	0.012712		437.684	0.73492	0.102081	0.012104		437.684	0.398778	0.085488	0.002362
																437.996	0.611169	0.086148		437.996	0.81425	0.09651	0.011669		437.996	0.705935	0.095985	0.020111		437.996	0.405177	0.080359	0.001825
																438.308	0.621704	0.091059		438.308	0.800101	0.069055	0.008982		438.308	0.706042	0.093844	0.016355		438.308	0.384624	0.089676	0.001087
																438.62	0.583161	0.07606		438.62	0.830519	0.056111	0.011158		438.62	0.71437	0.097214	0.012573		438.62	0.373152	0.076711	0.001257
																438.932	0.591827	0.087073		438.932	0.806726	0.080258	0.005565		438.932	0.760088	0.09414	0.019906		438.932	0.344524	0.101579	0.001327
																439.244	0.616744	0.083805		439.244	0.80634	0.0574	0.010435		439.244	0.69363	0.087526	0.017779		439.244	0.410841	0.083042	0.000411
																439.556	0.609892	0.092077		439.556	0.790451	0.052637	0.010505		439.556	0.727193	0.096606	0.015074		439.556	0.31518	0.080565	0.000218
																439.868	0.602558	0.096645		439.868	0.812565	0.053459	0.005479		439.868	0.698793	0.092628	0.014608		439.868	0.323431	0.08787	0.000329
																440.18	0.546272	0.102404		440.18	0.81075	0.059539	0.00883		440.18	0.730447	0.111294	0.016281		440.18	0.37514	0.088314	0.002036
																440.492	0.528761	0.09534		440.492	0.81079	0.063277	0.003355		440.492	0.765951	0.116188	0.017388		440.492	0.299421	0.079411	0.000285
																440.804	0.585349	0.092919		440.804	0.836324	0.053958	0.009654		440.804	0.736876	0.123761	0.014727		440.804	0.345459	0.069615	0.002694
																441.116	0.544165	0.110406		441.116	0.786409	0.052297	0.013083		441.116	0.765621	0.118243	0.014206		441.116	0.354096	0.071507	0.005919
																441.427	0.553785	0.09101		441.427	0.803816	0.059032	0.012864		441.427	0.723198	0.133684	0.020513		441.427	0.312781	0.064303	0.001094
																441.739	0.613111	0.105108		441.739	0.805273	0.076818	0.013597		441.739	0.686723	0.11264	0.01483		441.739	0.346206	0.078181	0.001749
																442.051	0.603399	0.121654		442.051	0.720225	0.076205	0.009488		442.051	0.620808	0.118696	0.016101		442.051	0.323409	0.075053	0.002049
																442.363	0.593398	0.114265		442.363	0.779625	0.067009	0.010497		442.363	0.660768	0.11298	0.013492		442.363	0.322048	0.074802	0.000444
																442.675	0.558511	0.100056		442.675	0.693241	0.069414	0.008221		442.675	0.63075	0.120361	0.018492		442.675	0.336136	0.074386	0.001171
																442.987	0.553023	0.098914		442.987	0.714774	0.072719	0.008965		442.987	0.631688	0.120488	0.016073		442.987	0.317553	0.079993	0
																443.299	0.493913	0.084406		443.299	0.706497	0.094013	0.019068		443.299	0.598635	0.119003	0.014289		443.299	0.327925	0.074552	0.000982
																443.611	0.469415	0.078152		443.611	0.74965	0.084604	0.014889		443.611	0.674525	0.112415	0.015625		443.611	0.342495	0.091005	0.000887
																443.923	0.49162	0.078548		443.923	0.689123	0.072397	0.010501		443.923	0.68246	0.114807	0.014979		443.923	0.328722	0.08717	0.002971
																444.235	0.432263	0.078606		444.235	0.714954	0.066763	0.009834		444.235	0.602942	0.122129	0.014515		444.235	0.32819	0.092726	0.000913
																444.547	0.4523	0.064753		444.547	0.773594	0.067912	0.008408		444.547	0.670283	0.118426	0.013261		444.547	0.317653	0.083928	0.000641
																444.859	0.399584	0.083211		444.859	0.740985	0.076428	0.016629		444.859	0.729389	0.127889	0.014676		444.859	0.327019	0.100056	0.000439
																445.171	0.421219	0.076599		445.171	0.728714	0.066993	0.009831		445.171	0.68726	0.120756	0.019192		445.171	0.286162	0.100934	0.000697
																445.483	0.406614	0.092816		445.483	0.711882	0.064913	0.006024		445.483	0.734203	0.121633	0.012246		445.483	0.323634	0.09122	0.001394
																445.795	0.423259	0.075158		445.795	0.720242	0.072412	0.003126		445.795	0.801546	0.109004	0.01375		445.795	0.27693	0.091199	0.000158
																446.107	0.428955	0.086897		446.107	0.769315	0.056871	0.010663		446.107	0.796657	0.104335	0.018726		446.107	0.293406	0.102167	0.000974
																446.419	0.442464	0.06084		446.419	0.711746	0.069181	0.007361		446.419	0.894912	0.113151	0.014741		446.419	0.323263	0.090074	0.000704
																446.731	0.454938	0.05503		446.731	0.699394	0.063234	0.007246		446.731	0.86077	0.110963	0.017974		446.731	0.318598	0.08986	0.002345
																447.043	0.437082	0.060297		447.043	0.664339	0.054798	0.007779		447.043	0.896511	0.093842	0.016294		447.043	0.299775	0.096127	0.001897
																447.355	0.452676	0.060973		447.355	0.687739	0.066377	0.006943		447.355	0.912994	0.113105	0.024536		447.355	0.292465	0.088854	0.003006
																447.667	0.465064	0.092992		447.667	0.637773	0.063659	0.00439		447.667	0.864435	0.103206	0.020288		447.667	0.274605	0.098612	0.001518
																447.979	0.468092	0.083925		447.979	0.630932	0.068743	0.005854		447.979	0.863965	0.138948	0.01661		447.979	0.351121	0.116115	0.000714
																448.291	0.40689	0.096238		448.291	0.612107	0.076714	0.007378		448.291	0.838691	0.10846	0.013156		448.291	0.304992	0.113893	0.001772
																448.603	0.489644	0.11944		448.603	0.626804	0.066079	0.00572		448.603	0.874665	0.106353	0.015391		448.603	0.277391	0.105695	0.000642
																448.915	0.449489	0.098734		448.915	0.607888	0.065405	0.006898		448.915	0.808281	0.088213	0.01986		448.915	0.274785	0.095832	0.000778
																449.227	0.450368	0.099672		449.227	0.638792	0.076558	0.005708		449.227	0.827392	0.098154	0.01437		449.227	0.289554	0.091942	0.000711
																449.539	0.453083	0.125177		449.539	0.595591	0.061181	0.011156		449.539	0.824448	0.092592	0.012039		449.539	0.261779	0.100832	0.00138
																449.85	0.419639	0.11883		449.85	0.604486	0.06673	0.01027		449.85	0.809734	0.080999	0.013426		449.85	0.236577	0.10045	0.001268
																450.162	0.460226	0.125213		450.162	0.608552	0.051808	0.01504		450.162	0.826953	0.118808	0.008096		450.162	0.251157	0.097383	0.002522
																450.474	0.45847	0.119895		450.474	0.609776	0.049956	0.009472		450.474	0.799636	0.103201	0.011816		450.474	0.283287	0.07888	0.000639
																450.786	0.459738	0.121417		450.786	0.589661	0.072346	0.004845		450.786	0.821687	0.086407	0.016212		450.786	0.221691	0.076022	2.17e-05
																451.098	0.449512	0.120385		451.098	0.671854	0.063212	0.004055		451.098	0.724578	0.093583	0.013296		451.098	0.22687	0.076138	7.5e-05
																451.41	0.466138	0.086754		451.41	0.659195	0.059211	0.016287		451.41	0.801618	0.105135	0.013286		451.41	0.200346	0.072101	0.000759
																451.722	0.461164	0.110485		451.722	0.686538	0.063445	0.004058		451.722	0.806192	0.102454	0.017463		451.722	0.199979	0.062372	0.001186
																452.034	0.44771	0.101779		452.034	0.690028	0.062756	0.005035		452.034	0.878356	0.097979	0.013009		452.034	0.200302	0.067822	0.002009
																452.346	0.43717	0.086095		452.346	0.707029	0.062904	0.005779		452.346	0.877918	0.117593	0.010356		452.346	0.230035	0.067524	0.000968
																452.658	0.48483	0.096184		452.658	0.729548	0.074605	0.008776		452.658	0.848793	0.102245	0.010587		452.658	0.21529	0.060917	0.000651
																452.97	0.505799	0.099445		452.97	0.695075	0.089459	0.006522		452.97	0.94228	0.109263	0.012479		452.97	0.198885	0.060833	0.000425
																453.282	0.511768	0.107247		453.282	0.69031	0.088885	0.014171		453.282	0.913176	0.123183	0.01052		453.282	0.21416	0.069047	0.000156
																453.594	0.483147	0.114731		453.594	0.687782	0.098621	0.005033		453.594	0.912475	0.121902	0.010004		453.594	0.244369	0.063132	0.001548
																453.906	0.531522	0.106306		453.906	0.658077	0.096934	0.01006		453.906	0.939342	0.119632	0.011224		453.906	0.243016	0.076489	0.000671
																454.218	0.52874	0.100429		454.218	0.645025	0.089092	0.00444		454.218	0.898159	0.088668	0.011843		454.218	0.260264	0.074749	0.000331
																454.53	0.567769	0.112987		454.53	0.618324	0.08864	0.007254		454.53	0.883519	0.104737	0.015923		454.53	0.292986	0.081913	0.000822
																454.842	0.545334	0.11121		454.842	0.605279	0.0931	0.005594		454.842	0.830799	0.117358	0.012127		454.842	0.237689	0.064434	0.001743
																455.154	0.581734	0.134455		455.154	0.590175	0.077035	0.005401		455.154	0.817955	0.101338	0.014676		455.154	0.27587	0.059906	0.000343
																455.466	0.491242	0.134956		455.466	0.610125	0.070399	0.010896		455.466	0.878001	0.102643	0.011997		455.466	0.249979	0.067508	0.004005
																455.778	0.562668	0.147111		455.778	0.632468	0.068814	0.006551		455.778	0.75893	0.120764	0.016088		455.778	0.290404	0.06244	0.005637
																456.09	0.537213	0.143238		456.09	0.658562	0.070796	0.010772		456.09	0.756335	0.10043	0.010851		456.09	0.312296	0.052079	0.006011
																456.402	0.646503	0.143649		456.402	0.66474	0.07005	0.004885		456.402	0.686883	0.100377	0.008651		456.402	0.3598	0.055093	0.002628
																456.714	0.571797	0.14748		456.714	0.695222	0.068091	0.007209		456.714	0.629628	0.094228	0.012934		456.714	0.338193	0.03447	0.008893
																457.026	0.608254	0.149707		457.026	0.684746	0.064372	0.009427		457.026	0.671921	0.07167	0.010063		457.026	0.346788	0.042709	0.003747
																457.338	0.626397	0.146577		457.338	0.683491	0.083359	0.003602		457.338	0.684718	0.092364	0.011253		457.338	0.352571	0.040908	0.00476
																457.65	0.658965	0.154431		457.65	0.623803	0.076836	0.002166		457.65	0.694757	0.092772	0.010377		457.65	0.355639	0.055405	0.004738
																457.962	0.600241	0.138416		457.962	0.655209	0.07581	0.00873		457.962	0.676281	0.088413	0.014783		457.962	0.326796	0.03317	0.008752
																458.273	0.650439	0.170448		458.273	0.645616	0.072454	0.006027		458.273	0.648042	0.09094	0.012049		458.273	0.310929	0.036383	0.001373
																458.585	0.628088	0.16405		458.585	0.64113	0.072641	0.004755		458.585	0.691371	0.104809	0.013553		458.585	0.299336	0.040307	0.005505
																458.897	0.631778	0.175669		458.897	0.630589	0.066105	0.008938		458.897	0.678695	0.0983	0.009943		458.897	0.25284	0.046982	0.004927
																459.209	0.66445	0.137392		459.209	0.632782	0.066087	0.007137		459.209	0.642325	0.093192	0.011852		459.209	0.271905	0.041834	0.006444
																459.521	0.623652	0.150256		459.521	0.592042	0.087026	0.006597		459.521	0.682122	0.106615	0.00923		459.521	0.231201	0.042635	0.007332
																459.833	0.616236	0.147651		459.833	0.630393	0.09518	0.011168		459.833	0.620511	0.088431	0.010776		459.833	0.219779	0.037197	0.008041
																460.145	0.554452	0.127246		460.145	0.628038	0.09926	0.006869		460.145	0.672003	0.088681	0.010806		460.145	0.220638	0.047972	0.002325
																460.457	0.530524	0.096955		460.457	0.645074	0.107422	0.010745		460.457	0.648335	0.086265	0.014194		460.457	0.245812	0.042567	0.001852
																460.769	0.548927	0.114377		460.769	0.662443	0.101752	0.007251		460.769	0.627675	0.096231	0.014742		460.769	0.168115	0.047186	0.001442
																461.081	0.549294	0.097242		461.081	0.638286	0.09308	0.013748		461.081	0.678607	0.096273	0.017163		461.081	0.225743	0.063581	0.001075
																461.393	0.540451	0.116346		461.393	0.62131	0.119062	0.007597		461.393	0.68297	0.088144	0.013109		461.393	0.225391	0.069715	0.003307
																461.705	0.532396	0.095386		461.705	0.635674	0.113625	0.010433		461.705	0.703366	0.078356	0.013624		461.705	0.238952	0.061825	0.001254
																462.017	0.49132	0.098573		462.017	0.628313	0.105448	0.011058		462.017	0.63357	0.110479	0.016618		462.017	0.218117	0.077265	0.001358
																462.329	0.568576	0.081723		462.329	0.572772	0.102536	0.005934		462.329	0.647001	0.100818	0.01584		462.329	0.199091	0.066115	0.001438
																462.641	0.549479	0.101681		462.641	0.602814	0.105667	0.010561		462.641	0.668154	0.091913	0.011266		462.641	0.242237	0.067291	0.003602
																462.953	0.517519	0.093639		462.953	0.626786	0.100263	0.011013		462.953	0.620196	0.10677	0.015239		462.953	0.215985	0.068252	0.003149
																463.265	0.539528	0.087973		463.265	0.632067	0.099075	0.007748		463.265	0.64855	0.099021	0.01313		463.265	0.245474	0.07167	0.00393
																463.577	0.529114	0.107226		463.577	0.656348	0.102034	0.010194		463.577	0.646757	0.097572	0.017101		463.577	0.230348	0.066451	0.00566
																463.889	0.606455	0.084539		463.889	0.586314	0.104845	0.007616		463.889	0.670451	0.092257	0.018206		463.889	0.255397	0.075111	0.002623
																464.201	0.617	0.107033		464.201	0.609917	0.087011	0.007229		464.201	0.622852	0.081457	0.009941		464.201	0.235138	0.066178	0.000993
																464.513	0.57893	0.116656		464.513	0.625585	0.102788	0.00419		464.513	0.669592	0.098866	0.013708		464.513	0.237683	0.067281	0.004385
																464.825	0.541036	0.115575		464.825	0.689835	0.101463	0.003099		464.825	0.650293	0.091193	0.013328		464.825	0.205136	0.060234	0.00446
																465.137	0.674306	0.12267		465.137	0.630963	0.080333	0.007358		465.137	0.604638	0.092053	0.019163		465.137	0.1813	0.057746	0.000967
																465.449	0.646562	0.113783		465.449	0.623111	0.075374	0.005427		465.449	0.610692	0.088136	0.013403		465.449	0.196724	0.064723	0.000905
																465.761	0.604445	0.133897		465.761	0.583826	0.093651	0.008793		465.761	0.591253	0.080607	0.015084		465.761	0.20671	0.043814	0.001223
																466.073	0.593304	0.11598		466.073	0.589729	0.100065	0.004455		466.073	0.620871	0.103735	0.011925		466.073	0.215966	0.046717	0.004275
																466.385	0.555102	0.115502		466.385	0.568068	0.083067	0.007502		466.385	0.677681	0.087376	0.008321		466.385	0.234209	0.050533	0.002858
																466.696	0.564063	0.106507		466.696	0.590714	0.067129	0.007076		466.696	0.602292	0.101048	0.010426		466.696	0.221683	0.045023	0.002669
																467.008	0.562342	0.076139		467.008	0.545287	0.081807	0.006798		467.008	0.601112	0.078626	0.010703		467.008	0.256292	0.040932	0.003015
																467.32	0.576712	0.08654		467.32	0.549029	0.068496	0.007579		467.32	0.673356	0.086418	0.012254		467.32	0.209065	0.033687	0.003764
																467.632	0.573517	0.07263		467.632	0.558094	0.079906	0.006813		467.632	0.702088	0.106676	0.011104		467.632	0.205445	0.040782	0.002035
																467.944	0.571408	0.088844		467.944	0.568728	0.088778	0.007621		467.944	0.725724	0.095619	0.012048		467.944	0.176304	0.042995	0.001422
																468.256	0.565525	0.065376		468.256	0.580986	0.080454	0.00751		468.256	0.673371	0.10263	0.00923		468.256	0.243584	0.035591	0.001229
																468.568	0.567922	0.082743		468.568	0.544363	0.083826	0.010339		468.568	0.686139	0.098477	0.013942		468.568	0.232396	0.038295	0.001021
																468.88	0.563164	0.074524		468.88	0.541485	0.081333	0.007042		468.88	0.679812	0.091279	0.017755		468.88	0.165469	0.039123	0.000991
																469.192	0.508797	0.077619		469.192	0.612739	0.072938	0.006287		469.192	0.680164	0.101064	0.013337		469.192	0.194173	0.038726	0.001496
																469.504	0.585758	0.064823		469.504	0.583821	0.070215	0.010591		469.504	0.577413	0.112184	0.014329		469.504	0.219393	0.047968	0.00071
																469.816	0.574707	0.090435		469.816	0.631808	0.069989	0.011772		469.816	0.628154	0.109	0.009026		469.816	0.229817	0.040458	0.000353
																470.128	0.573302	0.067068		470.128	0.632816	0.064026	0.011966		470.128	0.597288	0.116493	0.008983		470.128	0.205694	0.046538	0.000709
																470.44	0.520225	0.078401		470.44	0.623788	0.062439	0.00997		470.44	0.605019	0.124396	0.013567		470.44	0.224879	0.039455	0.001277
																470.752	0.554885	0.081915		470.752	0.571655	0.055294	0.0171		470.752	0.604669	0.114809	0.010122		470.752	0.221346	0.03764	0
																471.064	0.533127	0.087324		471.064	0.578692	0.057319	0.00621		471.064	0.627751	0.125255	0.013061		471.064	0.225717	0.034137	0.001317
																471.376	0.582028	0.086843		471.376	0.642823	0.061546	0.006628		471.376	0.585813	0.120293	0.006737		471.376	0.231994	0.032186	0.000762
																471.688	0.597197	0.086979		471.688	0.63212	0.064627	0.015589		471.688	0.550704	0.102726	0.008334		471.688	0.22862	0.044429	0.000585
																472	0.579957	0.086827		472	0.581104	0.063238	0.007652		472	0.584252	0.106401	0.013394		472	0.210855	0.046252	0.001644
																472.312	0.609858	0.107199		472.312	0.621598	0.070524	0.008868		472.312	0.530159	0.111797	0.011655		472.312	0.164975	0.046909	0.000644
																472.624	0.631441	0.10149		472.624	0.610467	0.082405	0.005478		472.624	0.51504	0.093905	0.010447		472.624	0.162681	0.044961	0.001434
																472.936	0.563245	0.114728		472.936	0.699813	0.083764	0.008221		472.936	0.517464	0.081918	0.007482		472.936	0.148659	0.054457	0.000674
																473.248	0.611288	0.101705		473.248	0.690502	0.092711	0.009158		473.248	0.483393	0.090244	0.010837		473.248	0.16497	0.036098	0
																473.56	0.604751	0.134811		473.56	0.653765	0.110119	0.005487		473.56	0.514605	0.087676	0.009803		473.56	0.145227	0.052871	0.000954
																473.872	0.568997	0.112065		473.872	0.6836	0.113933	0.008558		473.872	0.551833	0.099662	0.016917		473.872	0.126757	0.051534	0.000605
																474.184	0.540445	0.106504		474.184	0.642228	0.089782	0.011733		474.184	0.566838	0.090528	0.0088		474.184	0.143121	0.052606	0
																474.496	0.6137	0.12155		474.496	0.640864	0.08271	0.006877		474.496	0.634532	0.10591	0.013487		474.496	0.136572	0.059231	0.000887
																474.808	0.565112	0.095738		474.808	0.714259	0.088043	0.010254		474.808	0.633287	0.097839	0.006358		474.808	0.138737	0.060619	6.36e-05
																475.119	0.566406	0.12248		475.119	0.837147	0.115502	0.013078		475.119	0.701423	0.119824	0.008034		475.119	0.157915	0.055651	0
																475.431	0.564643	0.093115		475.431	0.800376	0.11356	0.007524		475.431	0.605453	0.12517	0.00656		475.431	0.137737	0.047216	0.001336
																475.743	0.597666	0.088238		475.743	0.783689	0.111178	0.005727		475.743	0.628205	0.137213	0.011572		475.743	0.188428	0.063291	0.001442
																476.055	0.575702	0.097447		476.055	0.810296	0.129811	0.006512		476.055	0.530757	0.134389	0.011262		476.055	0.159229	0.049177	0
																476.367	0.54002	0.095666		476.367	0.780049	0.098823	0.010809		476.367	0.541014	0.136493	0.011211		476.367	0.176082	0.060632	0.002081
																476.679	0.542489	0.084283		476.679	0.83841	0.120785	0.010263		476.679	0.580088	0.171594	0.01313		476.679	0.159672	0.06907	0.000426
																476.991	0.521542	0.095476		476.991	0.728264	0.10957	0.009486		476.991	0.56453	0.15625	0.012992		476.991	0.216449	0.058621	0.002702
																477.303	0.47759	0.112752		477.303	0.732748	0.103388	0.010404		477.303	0.552919	0.174093	0.011912		477.303	0.18845	0.055959	0.000259
																477.615	0.498947	0.110362		477.615	0.724292	0.132664	0.016642		477.615	0.573154	0.165361	0.010096		477.615	0.231027	0.05699	0.001657
																477.927	0.500653	0.109572		477.927	0.721314	0.111606	0.009734		477.927	0.615983	0.166911	0.008258		477.927	0.20018	0.063038	0.000779
																478.239	0.472647	0.10597		478.239	0.744169	0.116766	0.011204		478.239	0.551496	0.169223	0.010752		478.239	0.208091	0.067135	0.000473
																478.551	0.43321	0.114537		478.551	0.751504	0.131728	0.007346		478.551	0.58818	0.155522	0.011483		478.551	0.210611	0.067776	0.001418
																478.863	0.448647	0.089469		478.863	0.705486	0.117221	0.017341		478.863	0.595919	0.131552	0.01119		478.863	0.198905	0.06851	0.000158
																479.175	0.427935	0.106343		479.175	0.649223	0.117847	0.010099		479.175	0.570521	0.150263	0.011333		479.175	0.197802	0.082118	7.67e-05
																479.487	0.439412	0.13432		479.487	0.702928	0.11147	0.010456		479.487	0.590158	0.138825	0.010213		479.487	0.190355	0.079731	0.001029
																479.799	0.399452	0.126051		479.799	0.649963	0.104497	0.009554		479.799	0.562464	0.146961	0.007235		479.799	0.20443	0.081628	0.001667
																480.111	0.377361	0.144224		480.111	0.629333	0.102221	0.009006		480.111	0.557028	0.131837	0.00881		480.111	0.216222	0.079305	0.001026
																480.423	0.388011	0.145539		480.423	0.612714	0.09878	0.015912		480.423	0.59483	0.135073	0.010011		480.423	0.21001	0.087436	0.000948
																480.735	0.400727	0.154308		480.735	0.602074	0.097825	0.007883		480.735	0.533004	0.13636	0.006077		480.735	0.161588	0.095237	0.000365
																481.047	0.39366	0.150291		481.047	0.560653	0.09374	0.010991		481.047	0.58545	0.140778	0.011604		481.047	0.165977	0.094907	0.000827
																481.359	0.411769	0.137128		481.359	0.516484	0.085539	0.010112		481.359	0.57737	0.119647	0.011653		481.359	0.19747	0.094251	0.002352
																481.671	0.426863	0.144899		481.671	0.559664	0.074336	0.019084		481.671	0.566372	0.119141	0.008199		481.671	0.193585	0.100633	0.000655
																481.983	0.410552	0.150472		481.983	0.506649	0.048823	0.011707		481.983	0.574287	0.126853	0.007042		481.983	0.15911	0.104871	0.000109
																482.295	0.419707	0.127507		482.295	0.488793	0.066653	0.002983		482.295	0.54669	0.117518	0.008519		482.295	0.184744	0.088525	0.002258
																482.607	0.431177	0.111499		482.607	0.488496	0.063622	0.008021		482.607	0.547488	0.120345	0.008055		482.607	0.202689	0.093396	0.001763
																482.919	0.38344	0.11278		482.919	0.494099	0.044855	0.00966		482.919	0.496576	0.124577	0.008287		482.919	0.175211	0.085765	0.001829
																483.231	0.4393	0.115939		483.231	0.456641	0.042967	0.009408		483.231	0.477149	0.101187	0.012747		483.231	0.170432	0.09114	0.002281
																483.542	0.369944	0.128087		483.542	0.442181	0.055406	0.005364		483.542	0.486761	0.118835	0.008655		483.542	0.213748	0.089171	0.000578
																483.854	0.387114	0.116078		483.854	0.455945	0.059586	0.010479		483.854	0.544528	0.108652	0.011836		483.854	0.153234	0.096334	0.002563
																484.166	0.362656	0.135761		484.166	0.456102	0.039636	0.010522		484.166	0.492168	0.104637	0.013356		484.166	0.209287	0.095631	0.001848
																484.478	0.37926	0.109586		484.478	0.442594	0.060912	0.008435		484.478	0.536487	0.111658	0.00932		484.478	0.1969	0.087892	0.000633
																484.79	0.348524	0.123453		484.79	0.454257	0.04758	0.0067		484.79	0.541778	0.107835	0.008553		484.79	0.212132	0.088542	0.001137
																485.102	0.352123	0.112049		485.102	0.446279	0.04128	0.008429		485.102	0.516307	0.118461	0.010802		485.102	0.221742	0.097001	0.002088
																485.414	0.356033	0.096246		485.414	0.380539	0.044645	0.002774		485.414	0.541172	0.106606	0.010958		485.414	0.253542	0.09646	0.00263
																485.726	0.36018	0.094197		485.726	0.385027	0.034639	0.003184		485.726	0.5085	0.103654	0.014664		485.726	0.205148	0.085645	0.004165
																486.038	0.382899	0.093404		486.038	0.373578	0.053994	0.008266		486.038	0.475106	0.113535	0.00834		486.038	0.219457	0.088227	0.007271
																486.35	0.384487	0.088309		486.35	0.412357	0.03465	0.002215		486.35	0.55643	0.114253	0.01		486.35	0.22842	0.080598	0.003628
																486.662	0.366368	0.084777		486.662	0.384989	0.043963	0.006947		486.662	0.519359	0.11853	0.010089		486.662	0.240422	0.090568	0.006152
																486.974	0.387188	0.113237		486.974	0.376736	0.036492	0.005207		486.974	0.503967	0.10066	0.010274		486.974	0.256895	0.085478	0.000189
																487.286	0.411135	0.111716		487.286	0.417266	0.048115	0.001745		487.286	0.580801	0.101199	0.013434		487.286	0.233861	0.084061	0.002679
																487.598	0.405428	0.123166		487.598	0.375488	0.04554	0.004734		487.598	0.558713	0.111258	0.016127		487.598	0.251926	0.105785	0.000809
																487.91	0.40768	0.113447		487.91	0.343121	0.046762	0.003484		487.91	0.493725	0.096615	0.014003		487.91	0.303158	0.094343	0.004436
																488.222	0.403256	0.107268		488.222	0.362527	0.049222	0.000447		488.222	0.511931	0.101622	0.011102		488.222	0.317283	0.104268	0.004275
																488.534	0.404024	0.110054		488.534	0.354613	0.043615	0.004711		488.534	0.510354	0.108766	0.008755		488.534	0.314859	0.099912	0.000965
																488.846	0.41675	0.114975		488.846	0.343145	0.053994	0.002885		488.846	0.443449	0.104881	0.013125		488.846	0.33742	0.092118	0.001966
																489.158	0.467661	0.120373		489.158	0.304236	0.056877	0.01033		489.158	0.422911	0.11269	0.014968		489.158	0.354958	0.104979	0.010672
																489.47	0.437339	0.112751		489.47	0.339366	0.062191	0.004679		489.47	0.404643	0.107188	0.015048		489.47	0.323153	0.113926	0.002396
																489.782	0.437679	0.142		489.782	0.334072	0.072072	0.006039		489.782	0.433113	0.108134	0.01722		489.782	0.314806	0.095405	0.004143
																490.094	0.390025	0.14029		490.094	0.341931	0.075061	0.005001		490.094	0.423771	0.106276	0.01367		490.094	0.332788	0.106092	0.005963
																490.406	0.414215	0.135191		490.406	0.313283	0.06938	0.009025		490.406	0.440732	0.104283	0.012795		490.406	0.302516	0.097323	0.010551
																490.718	0.446888	0.114292		490.718	0.342863	0.079603	0.010775		490.718	0.444718	0.102797	0.005167		490.718	0.2765	0.0951	0.011426
																491.03	0.409667	0.128971		491.03	0.343715	0.062492	0.0054		491.03	0.488769	0.107863	0.010022		491.03	0.328432	0.085467	0.021952
																491.342	0.37555	0.110628		491.342	0.38936	0.056876	0.00404		491.342	0.432051	0.108264	0.00729		491.342	0.331912	0.094189	0.026945
																491.654	0.32828	0.121365		491.654	0.36138	0.071338	0.006072		491.654	0.441223	0.131868	0.00565		491.654	0.30805	0.09794	0.048475
																491.965	0.31588	0.107521		491.965	0.448059	0.070585	0.005603		491.965	0.420708	0.122071	0.004668		491.965	0.356013	0.094423	0.053056
																492.277	0.285893	0.078381		492.277	0.417034	0.073221	0.003498		492.277	0.434425	0.111419	0.009229		492.277	0.349306	0.078845	0.052335
																492.589	0.284356	0.075534		492.589	0.386921	0.062795	0.004377		492.589	0.415736	0.121542	0.010781		492.589	0.283461	0.085125	0.056748
																492.901	0.265842	0.092327		492.901	0.388002	0.054498	0.002983		492.901	0.454497	0.105621	0.008642		492.901	0.344743	0.083968	0.068572
																493.213	0.272564	0.073664		493.213	0.400502	0.062331	0.004584		493.213	0.391724	0.091355	0.009397		493.213	0.344928	0.081781	0.059419
																493.525	0.285466	0.078304		493.525	0.364848	0.061833	0.004752		493.525	0.462665	0.088207	0.00898		493.525	0.310553	0.081394	0.059845
																493.837	0.297363	0.07336		493.837	0.361867	0.077763	0.006968		493.837	0.435478	0.077451	0.008283		493.837	0.309592	0.076026	0.060762
																494.149	0.301686	0.082035		494.149	0.326836	0.087908	0.002753		494.149	0.419823	0.08054	0.009006		494.149	0.311623	0.082076	0.057864
																494.461	0.357882	0.076222		494.461	0.324509	0.081609	0.006308		494.461	0.431672	0.083107	0.014717		494.461	0.323777	0.067671	0.057492
																494.773	0.295166	0.090346		494.773	0.359842	0.088337	0.006038		494.773	0.48551	0.080575	0.012872		494.773	0.350885	0.081886	0.058052
																495.085	0.29965	0.077396		495.085	0.318529	0.108184	0.009144		495.085	0.491567	0.08533	0.010369		495.085	0.279744	0.080505	0.048755
																495.397	0.352316	0.07151		495.397	0.346989	0.096383	0.003778		495.397	0.451421	0.089345	0.00847		495.397	0.289324	0.070957	0.060262
																495.709	0.351498	0.091538		495.709	0.361341	0.086398	0.001999		495.709	0.498102	0.103442	0.008712		495.709	0.306148	0.076168	0.059537
																496.021	0.367945	0.091529		496.021	0.435958	0.096126	0.002488		496.021	0.479916	0.105333	0.013379		496.021	0.306117	0.080421	0.042894
																496.333	0.336072	0.080443		496.333	0.391379	0.107895	0.003998		496.333	0.494064	0.107626	0.019217		496.333	0.272125	0.091949	0.057007
																496.645	0.374018	0.082517		496.645	0.415502	0.075458	0.00606		496.645	0.482933	0.094347	0.015891		496.645	0.253926	0.076849	0.055606
																496.957	0.341103	0.091136		496.957	0.459743	0.07766	0.001953		496.957	0.492204	0.112499	0.011833		496.957	0.225207	0.088749	0.059793
																497.269	0.373258	0.087828		497.269	0.479453	0.071819	0.004077		497.269	0.518359	0.088193	0.014526		497.269	0.253071	0.089113	0.066393
																497.581	0.418129	0.093504		497.581	0.452376	0.074055	0.002538		497.581	0.550575	0.094604	0.010592		497.581	0.273789	0.084902	0.063432
																497.893	0.416114	0.088786		497.893	0.416704	0.082296	0.002647		497.893	0.500357	0.075808	0.007377		497.893	0.263288	0.084249	0.070759
																498.205	0.383239	0.094822		498.205	0.434022	0.076453	0.008202		498.205	0.528229	0.097087	0.009289		498.205	0.255565	0.079622	0.079363
																498.517	0.403547	0.087177		498.517	0.474731	0.064893	0.004747		498.517	0.502877	0.077221	0.008849		498.517	0.248535	0.082156	0.067781
																498.829	0.424828	0.109346		498.829	0.405362	0.062463	0.004324		498.829	0.507158	0.084775	0.011729		498.829	0.221931	0.071689	0.075153
																499.141	0.417215	0.101196		499.141	0.441207	0.066977	0.001968		499.141	0.507728	0.074909	0.011158		499.141	0.235606	0.068585	0.070761
																499.453	0.406047	0.096499		499.453	0.436131	0.064627	0.004617		499.453	0.494748	0.089951	0.012933		499.453	0.230298	0.067781	0.076942
																499.765	0.379934	0.103909		499.765	0.404593	0.060396	0.007135		499.765	0.536645	0.084509	0.01015		499.765	0.223903	0.064984	0.09111
																500.077	0.394387	0.109372		500.077	0.392783	0.066177	0.003792		500.077	0.473419	0.104501	0.01874		500.077	0.236661	0.059824	0.087262
																500.388	0.367065	0.098633		500.388	0.404222	0.071127	0.009591		500.388	0.461531	0.087495	0.00855		500.388	0.239163	0.058046	0.08915
																500.7	0.336911	0.102523		500.7	0.353913	0.072119	0.01788		500.7	0.475569	0.089373	0.012008		500.7	0.280749	0.052152	0.094729
																501.012	0.370145	0.143506		501.012	0.375717	0.067407	0.013869		501.012	0.497029	0.087035	0.009593		501.012	0.243782	0.046221	0.089374
																501.324	0.414666	0.111196		501.324	0.380487	0.069616	0.013708		501.324	0.426603	0.090111	0.010764		501.324	0.249576	0.051822	0.098059
																501.636	0.361607	0.117242		501.636	0.372359	0.078266	0.022483		501.636	0.405592	0.101831	0.008523		501.636	0.238933	0.047717	0.105464
																501.948	0.341154	0.117663		501.948	0.371353	0.070603	0.0214		501.948	0.478426	0.108283	0.010436		501.948	0.26686	0.048551	0.091469
																502.26	0.362923	0.109438		502.26	0.393084	0.076373	0.0264		502.26	0.411272	0.103812	0.009029		502.26	0.235747	0.051339	0.099576
																502.572	0.418199	0.112235		502.572	0.365516	0.071344	0.027979		502.572	0.389032	0.104099	0.010102		502.572	0.216401	0.049552	0.093532
																502.884	0.358728	0.122336		502.884	0.391139	0.056753	0.023362		502.884	0.476267	0.118398	0.011779		502.884	0.184373	0.063999	0.102154
																503.196	0.362498	0.101625		503.196	0.392601	0.075394	0.031615		503.196	0.399878	0.111323	0.013733		503.196	0.227434	0.060842	0.085217
																503.508	0.406067	0.090507		503.508	0.350753	0.076546	0.032363		503.508	0.463684	0.117837	0.011479		503.508	0.185695	0.049702	0.098048
																503.82	0.395313	0.10214		503.82	0.421595	0.07026	0.030232		503.82	0.490299	0.117223	0.013281		503.82	0.200853	0.043705	0.097785
																504.132	0.418057	0.100481		504.132	0.349237	0.068581	0.04147		504.132	0.496386	0.107675	0.011242		504.132	0.208509	0.041961	0.082167
																504.444	0.396805	0.100173		504.444	0.365369	0.061058	0.038042		504.444	0.390259	0.1065	0.009873		504.444	0.220373	0.05188	0.081448
																504.756	0.40628	0.102917		504.756	0.414523	0.071112	0.029957		504.756	0.52045	0.141098	0.01403		504.756	0.21511	0.049177	0.076107
																505.068	0.371777	0.107684		505.068	0.419936	0.072163	0.03907		505.068	0.478295	0.131329	0.016285		505.068	0.177836	0.054071	0.081996
																505.38	0.3803	0.105328		505.38	0.391559	0.079098	0.036388		505.38	0.47165	0.12122	0.010742		505.38	0.200512	0.056393	0.080151
																505.692	0.379524	0.090609		505.692	0.357817	0.069847	0.044208		505.692	0.471745	0.125183	0.010661		505.692	0.15991	0.050891	0.076026
																506.004	0.400426	0.098518		506.004	0.355938	0.076622	0.032471		506.004	0.517776	0.116963	0.013739		506.004	0.184903	0.066766	0.070539
																506.316	0.350018	0.102134		506.316	0.361752	0.070637	0.043493		506.316	0.495444	0.101095	0.014874		506.316	0.137924	0.06832	0.065035
																506.628	0.341133	0.099386		506.628	0.341778	0.092942	0.048467		506.628	0.543279	0.10034	0.011779		506.628	0.203224	0.081836	0.062811
																506.94	0.353393	0.100942		506.94	0.338324	0.076385	0.036566		506.94	0.590104	0.079549	0.013211		506.94	0.185654	0.074117	0.059225
																507.252	0.325757	0.090776		507.252	0.352752	0.087664	0.032786		507.252	0.597686	0.084846	0.012154		507.252	0.156289	0.082838	0.054839
																507.564	0.316958	0.111103		507.564	0.338259	0.084181	0.039259		507.564	0.574919	0.086702	0.011665		507.564	0.204595	0.091622	0.057899
																507.876	0.342748	0.096808		507.876	0.318929	0.074929	0.027541		507.876	0.618421	0.0916	0.015124		507.876	0.172183	0.080523	0.046624
																508.188	0.323283	0.125406		508.188	0.341974	0.065721	0.037097		508.188	0.550132	0.08406	0.014087		508.188	0.204209	0.094516	0.039459
																508.5	0.341792	0.121853		508.5	0.35501	0.071871	0.028019		508.5	0.566108	0.085145	0.013242		508.5	0.160464	0.091705	0.040165
																508.811	0.36258	0.112972		508.811	0.330607	0.07686	0.027749		508.811	0.616824	0.087775	0.014284		508.811	0.1912	0.08591	0.027535
																509.123	0.402793	0.142657		509.123	0.338568	0.072331	0.025332		509.123	0.591793	0.076568	0.010537		509.123	0.20586	0.075477	0.028865
																509.435	0.4622	0.158139		509.435	0.347137	0.080574	0.01474		509.435	0.639785	0.086949	0.012063		509.435	0.212051	0.078644	0.019157
																509.747	0.44025	0.144524		509.747	0.348609	0.074084	0.011772		509.747	0.575518	0.097308	0.014461		509.747	0.237463	0.095746	0.022867
																510.059	0.379686	0.163421		510.059	0.352953	0.073661	0.017772		510.059	0.584113	0.102635	0.008255		510.059	0.243817	0.083138	0.018376
																510.371	0.465626	0.190017		510.371	0.353285	0.077687	0.009469		510.371	0.619748	0.099485	0.012977		510.371	0.23887	0.082581	0.009318
																510.683	0.41075	0.178591		510.683	0.343868	0.087341	0.021907		510.683	0.61947	0.134963	0.013565		510.683	0.211687	0.093731	0.007501
																510.995	0.442273	0.179115		510.995	0.380383	0.098908	0.018122		510.995	0.621109	0.109852	0.011253		510.995	0.247296	0.09402	0.010234
																511.307	0.412996	0.174994		511.307	0.372319	0.097003	0.029859		511.307	0.659542	0.113224	0.011537		511.307	0.233432	0.08959	0.006626
																511.619	0.418602	0.192046		511.619	0.360947	0.078344	0.027764		511.619	0.633483	0.130827	0.012013		511.619	0.219767	0.093002	0.000562
																511.931	0.409873	0.175838		511.931	0.429829	0.108055	0.028248		511.931	0.627854	0.127663	0.008331		511.931	0.174324	0.109432	0.001377
																512.243	0.393346	0.150877		512.243	0.404464	0.087935	0.027323		512.243	0.557757	0.117843	0.012975		512.243	0.207162	0.121332	0.00147
																512.555	0.399635	0.128717		512.555	0.389013	0.084114	0.037861		512.555	0.603018	0.134696	0.013715		512.555	0.224498	0.116138	0.005007
																512.867	0.343136	0.150396		512.867	0.404136	0.087839	0.039185		512.867	0.542491	0.123445	0.00795		512.867	0.223489	0.118581	0.004181
																513.179	0.357224	0.141132		513.179	0.402011	0.077223	0.040076		513.179	0.571285	0.12058	0.007106		513.179	0.191968	0.111549	0.001352
																513.491	0.324762	0.126403		513.491	0.416421	0.079854	0.056487		513.491	0.63338	0.117622	0.00693		513.491	0.219276	0.119294	0.003253
																513.803	0.303366	0.116057		513.803	0.377269	0.07968	0.049876		513.803	0.640295	0.122479	0.014399		513.803	0.199356	0.110687	0.000633
																514.115	0.287953	0.141884		514.115	0.435845	0.059582	0.03583		514.115	0.63443	0.109658	0.013407		514.115	0.190328	0.109761	0.001852
																514.427	0.312835	0.133713		514.427	0.431274	0.053884	0.027033		514.427	0.686566	0.101117	0.010154		514.427	0.217436	0.096957	0.002037
																514.739	0.303992	0.134165		514.739	0.412906	0.070797	0.025417		514.739	0.666325	0.121784	0.009435		514.739	0.223732	0.093123	0.00271
																515.051	0.32354	0.148731		515.051	0.489187	0.1568	0.035575		515.051	0.632303	0.133043	0.013553		515.051	0.231555	0.112112	0.001228
																515.363	0.333936	0.146657		515.363	0.473216	0.133505	0.051227		515.363	0.632769	0.119604	0.013384		515.363	0.223638	0.101968	0.000707
																515.675	0.353279	0.134777		515.675	0.491857	0.153261	0.049743		515.675	0.600702	0.09744	0.014714		515.675	0.223748	0.111307	0.002324
																515.987	0.329292	0.143096		515.987	0.518949	0.147328	0.038141		515.987	0.565481	0.095697	0.016		515.987	0.235044	0.088101	0.00262
																516.299	0.358394	0.149017		516.299	0.513389	0.13397	0.041995		516.299	0.594412	0.097878	0.01459		516.299	0.264377	0.093277	0.001599
																516.611	0.376982	0.171451		516.611	0.507964	0.128409	0.066439		516.611	0.606034	0.10613	0.014286		516.611	0.246273	0.091006	0.000937
																516.922	0.366761	0.152752		516.922	0.499781	0.133289	0.053176		516.922	0.58412	0.092058	0.01296		516.922	0.182802	0.074341	0.000584
																517.234	0.38985	0.16452		517.234	0.49535	0.109189	0.058479		517.234	0.596779	0.114291	0.015881		517.234	0.204678	0.073378	0.002528
																517.546	0.365592	0.162758		517.546	0.475871	0.121593	0.034251		517.546	0.585881	0.093177	0.015391		517.546	0.214484	0.065617	0.002331
																517.858	0.341509	0.185252		517.858	0.483825	0.136951	0.041013		517.858	0.55699	0.131023	0.01725		517.858	0.224022	0.052318	0.002399
																518.17	0.351798	0.198051		518.17	0.450684	0.124715	0.0423		518.17	0.616549	0.129428	0.01145		518.17	0.201032	0.054925	0.003177
																518.482	0.371957	0.169261		518.482	0.507963	0.122646	0.0159		518.482	0.510206	0.124682	0.014285		518.482	0.211332	0.054896	0.000363
																518.794	0.322856	0.186124		518.794	0.494768	0.122566	0.023965		518.794	0.556952	0.125744	0.014899		518.794	0.215396	0.050208	0.004196
																519.106	0.328718	0.174201		519.106	0.529612	0.101302	0.018596		519.106	0.514161	0.126603	0.01548		519.106	0.183162	0.04871	0.002154
																519.418	0.323256	0.159491		519.418	0.509448	0.106427	0.015109		519.418	0.486466	0.119718	0.017966		519.418	0.181486	0.044774	0
																519.73	0.299146	0.144231		519.73	0.491857	0.110354	0.010008		519.73	0.507128	0.110206	0.017267		519.73	0.159563	0.054892	0.001769
																520.042	0.324453	0.156186		520.042	0.453457	0.104535	0.00985		520.042	0.56746	0.131689	0.013178		520.042	0.178991	0.066616	6.84e-05
																520.354	0.313848	0.133192		520.354	0.420817	0.098336	0.009825		520.354	0.500776	0.131319	0.016254		520.354	0.151689	0.048182	0.000231
																520.666	0.298815	0.141631		520.666	0.447326	0.104462	0.006595		520.666	0.462775	0.116234	0.021839		520.666	0.155379	0.0485	0.003166
																520.978	0.328897	0.118832		520.978	0.428313	0.118738	0.005922		520.978	0.490008	0.122043	0.023998		520.978	0.152335	0.046469	0.000772
																521.29	0.291889	0.105142		521.29	0.399812	0.113968	0.004602		521.29	0.435715	0.11695	0.019542		521.29	0.181145	0.04282	0.000992
																521.602	0.342943	0.098618		521.602	0.417922	0.109059	0.006077		521.602	0.394496	0.095626	0.015129		521.602	0.140924	0.04125	0.000473
																521.914	0.336776	0.097527		521.914	0.424606	0.129011	0.005945		521.914	0.397791	0.100555	0.016311		521.914	0.132154	0.043536	0.002092
																522.226	0.293658	0.111173		522.226	0.396513	0.123388	0.004495		522.226	0.382998	0.108667	0.009769		522.226	0.119671	0.044375	0.002154
																522.538	0.296076	0.100577		522.538	0.39767	0.138193	0.005333		522.538	0.408597	0.090764	0.013178		522.538	0.129134	0.042448	0.000497
																522.85	0.259473	0.104872		522.85	0.382894	0.128549	0.006417		522.85	0.359499	0.090299	0.014624		522.85	0.117315	0.043699	0
																523.162	0.261097	0.098778		523.162	0.396485	0.123786	0.001731		523.162	0.303159	0.078337	0.01218		523.162	0.124038	0.038684	0.001393
																523.474	0.293511	0.104571		523.474	0.414118	0.133546	0.006826		523.474	0.319472	0.085153	0.013149		523.474	0.140478	0.03314	7.19e-05
																523.786	0.260658	0.097337		523.786	0.35243	0.143109	0.007666		523.786	0.375661	0.081833	0.009108		523.786	0.13887	0.055108	0.001966
																524.098	0.233334	0.107816		524.098	0.358663	0.148876	0.005148		524.098	0.274674	0.090285	0.006458		524.098	0.122106	0.033812	0.000706
																524.41	0.239714	0.107161		524.41	0.404658	0.145783	0.005741		524.41	0.272309	0.081556	0.008502		524.41	0.127183	0.045842	0
																524.722	0.233915	0.125104		524.722	0.398126	0.147848	0.004143		524.722	0.273999	0.097786	0.007287		524.722	0.145207	0.041333	0.000731
																525.034	0.206738	0.112915		525.034	0.381156	0.125564	0.005088		525.034	0.261793	0.09301	0.012656		525.034	0.148936	0.040383	0.000637
																525.346	0.210984	0.097267		525.346	0.416706	0.155189	0.004501		525.346	0.242507	0.081993	0.008646		525.346	0.163707	0.038858	0.000599
																525.657	0.224804	0.112463		525.657	0.393869	0.124418	0.005555		525.657	0.246776	0.090718	0.008893		525.657	0.13165	0.046455	0.000489
																525.969	0.21349	0.08738		525.969	0.38348	0.120015	0.003767		525.969	0.233683	0.098363	0.005251		525.969	0.180106	0.045289	0.0008
																526.281	0.219668	0.114719		526.281	0.420038	0.122298	0.012301		526.281	0.206611	0.087732	0.005804		526.281	0.150466	0.044411	0.001491
																526.593	0.229695	0.104907		526.593	0.360363	0.095713	0.010354		526.593	0.164233	0.090246	0.006949		526.593	0.146523	0.041625	0.000464
																526.905	0.169849	0.092266		526.905	0.391948	0.118305	0.010168		526.905	0.191642	0.094988	0.006828		526.905	0.133945	0.032348	0.001167
																527.217	0.18453	0.118414		527.217	0.382005	0.066795	0.010388		527.217	0.182816	0.071246	0.009303		527.217	0.126002	0.042107	6.1e-05
																527.529	0.1862	0.090455		527.529	0.398201	0.088277	0.004454		527.529	0.228461	0.078152	0.003464		527.529	0.137717	0.042554	0.000627
																527.841	0.214663	0.121055		527.841	0.363324	0.080104	0.005672		527.841	0.194743	0.066877	0.006785		527.841	0.109929	0.040709	0.000711
																528.153	0.215455	0.112811		528.153	0.367716	0.062581	0.01129		528.153	0.217427	0.057667	0.006611		528.153	0.113611	0.04611	0.002419
																528.465	0.227692	0.132207		528.465	0.386066	0.084605	0.007306		528.465	0.240829	0.063182	0.005457		528.465	0.124824	0.051491	8.6e-06
																528.777	0.271396	0.123503		528.777	0.36453	0.087629	0.01017		528.777	0.252357	0.056537	0.005637		528.777	0.137162	0.042615	0.001675
																529.089	0.272923	0.128379		529.089	0.337975	0.072879	0.003155		529.089	0.208347	0.064928	0.006669		529.089	0.134234	0.044174	0.002501
																529.401	0.290104	0.141308		529.401	0.364159	0.107385	0.01077		529.401	0.19532	0.073808	0.003661		529.401	0.159764	0.051758	0.00027
																529.713	0.303823	0.15823		529.713	0.391313	0.102917	0.015723		529.713	0.163301	0.082374	0.005032		529.713	0.1806	0.037524	0.001186
																530.025	0.282817	0.172537		530.025	0.373979	0.113966	0.005348		530.025	0.167163	0.076462	0.00652		530.025	0.165103	0.052362	0.000349
																530.337	0.280303	0.152394		530.337	0.399437	0.104036	0.008135		530.337	0.184998	0.08256	0.005293		530.337	0.151176	0.051912	0.001117
																530.649	0.280988	0.131591		530.649	0.404907	0.125853	0.004016		530.649	0.138012	0.093566	0.005556		530.649	0.179731	0.04507	0.000324
																530.961	0.275532	0.163874		530.961	0.44574	0.123931	0.010629		530.961	0.149644	0.087493	0.004925		530.961	0.145082	0.056539	0.000216
																531.273	0.328171	0.157799		531.273	0.440825	0.12453	0.004685		531.273	0.137446	0.095437	0.002698		531.273	0.140635	0.038398	0.00013
																531.585	0.312875	0.159632		531.585	0.485396	0.118582	0.008056		531.585	0.165246	0.082548	0.00387		531.585	0.119265	0.040662	0
																531.897	0.291517	0.14922		531.897	0.422194	0.14519	0.00718		531.897	0.19148	0.090183	0.005119		531.897	0.145944	0.044869	0.000477
																532.209	0.290083	0.14573		532.209	0.461138	0.125512	0.003554		532.209	0.166671	0.065153	0.00637		532.209	0.150232	0.041353	0
																532.521	0.321781	0.129319		532.521	0.457235	0.132105	0.006596		532.521	0.191951	0.074004	0.003076		532.521	0.129364	0.048253	0.00131
																532.833	0.349412	0.148979		532.833	0.428552	0.150752	0.010861		532.833	0.208813	0.068232	0.005408		532.833	0.124803	0.048892	0.000669
																533.145	0.344479	0.142882		533.145	0.457658	0.135888	0.006346		533.145	0.175857	0.073046	0.004706		533.145	0.116088	0.056667	0.001675
																533.457	0.368511	0.130442		533.457	0.424788	0.139626	0.006777		533.457	0.188763	0.088464	0.005713		533.457	0.106504	0.056117	0.000894
																533.768	0.340625	0.12543		533.768	0.467938	0.101699	0.010861		533.768	0.225056	0.079397	0.006241		533.768	0.121065	0.048804	0.001511
																534.08	0.408416	0.145629		534.08	0.379941	0.121063	0.011522		534.08	0.174841	0.081624	0.005114		534.08	0.122168	0.062335	0.001311
																534.392	0.387593	0.148303		534.392	0.419469	0.120193	0.01153		534.392	0.239494	0.080593	0.005956		534.392	0.150242	0.056666	0.000421
																534.704	0.428418	0.155242		534.704	0.440293	0.103422	0.005642		534.704	0.245771	0.087005	0.003852		534.704	0.136536	0.072382	0.00011
																535.016	0.449557	0.19313		535.016	0.429024	0.104646	0.006928		535.016	0.236628	0.079013	0.003562		535.016	0.173923	0.074632	0.000855
																535.328	0.437671	0.22693		535.328	0.40479	0.096023	0.003272		535.328	0.261314	0.067474	0.00414		535.328	0.123325	0.088098	0.000103
																535.64	0.449093	0.257808		535.64	0.37052	0.101517	0.007181		535.64	0.278642	0.070447	0.007425		535.64	0.139634	0.08664	0.00074
																535.952	0.469157	0.30237		535.952	0.420612	0.102954	0.005598		535.952	0.225966	0.057158	0.006793		535.952	0.142644	0.095972	0.000477
																536.264	0.461284	0.337562		536.264	0.439922	0.090177	0.007063		536.264	0.267542	0.065184	0.00322		536.264	0.135933	0.082041	0.001027
																536.576	0.414742	0.32732		536.576	0.45508	0.107582	0.011172		536.576	0.255777	0.065499	0.00356		536.576	0.096971	0.075624	0.000963
																536.888	0.444041	0.346891		536.888	0.455617	0.097903	0.011557		536.888	0.328901	0.067909	0.007342		536.888	0.112882	0.090178	0.001386
																537.2	0.441125	0.34689		537.2	0.445306	0.100139	0.012921		537.2	0.325385	0.066197	0.00428		537.2	0.107764	0.082993	0.000957
																537.512	0.380238	0.351106		537.512	0.478258	0.103307	0.010679		537.512	0.289857	0.056245	0.004332		537.512	0.099733	0.077965	0.002035
																537.824	0.399363	0.333028		537.824	0.459353	0.118232	0.009211		537.824	0.297117	0.073314	0.00511		537.824	0.125874	0.065667	0.000233
																538.136	0.432139	0.317885		538.136	0.438187	0.103383	0.008566		538.136	0.350433	0.069381	0.00408		538.136	0.142137	0.06991	0.000678
																538.448	0.419356	0.298426		538.448	0.402769	0.112226	0.011069		538.448	0.351929	0.069332	0.004407		538.448	0.138727	0.069771	0.001274
																538.76	0.433388	0.288848		538.76	0.429405	0.149585	0.00799		538.76	0.361786	0.08003	0.005634		538.76	0.129429	0.064222	8.5e-05
																539.072	0.461731	0.277878		539.072	0.410315	0.146833	0.007753		539.072	0.339638	0.072087	0.006833		539.072	0.117205	0.059948	0.000285
																539.384	0.465637	0.27057		539.384	0.459314	0.146161	0.01261		539.384	0.321495	0.068821	0.008564		539.384	0.11163	0.05014	0.000638
																539.696	0.456834	0.253392		539.696	0.503628	0.13037	0.02146		539.696	0.315827	0.085555	0.007559		539.696	0.12	0.064506	3.23e-05
																540.008	0.452489	0.260941		540.008	0.527189	0.135622	0.010848		540.008	0.285864	0.06518	0.005713		540.008	0.100659	0.061658	0
																540.32	0.402198	0.284192		540.32	0.509941	0.15186	0.01924		540.32	0.277552	0.064291	0.005967		540.32	0.098758	0.052624	0.001781
																540.632	0.427844	0.298995		540.632	0.52725	0.153113	0.010258		540.632	0.272744	0.070882	0.007252		540.632	0.087791	0.057917	0.000805
																540.944	0.432461	0.294785		540.944	0.566281	0.158331	0.016937		540.944	0.288789	0.076369	0.003603		540.944	0.100405	0.058186	1.72e-05
																541.256	0.362275	0.297984		541.256	0.553682	0.151391	0.01342		541.256	0.33544	0.075536	0.005945		541.256	0.095881	0.062909	0
																541.568	0.420048	0.307908		541.568	0.570368	0.175564	0.016531		541.568	0.342108	0.090345	0.005164		541.568	0.113756	0.061277	0.000807
																541.88	0.337457	0.260651		541.88	0.543285	0.171832	0.008361		541.88	0.314585	0.075513	0.005354		541.88	0.128684	0.064042	2.83e-05
																542.192	0.410787	0.285416		542.192	0.559911	0.184803	0.011478		542.192	0.336219	0.068824	0.0061		542.192	0.132775	0.058262	0.000862
																542.503	0.45755	0.269696		542.503	0.538355	0.187269	0.007893		542.503	0.356665	0.085664	0.008781		542.503	0.116152	0.057589	0.000231
																542.815	0.435582	0.270748		542.815	0.532755	0.15014	0.011244		542.815	0.363495	0.056172	0.005809		542.815	0.128963	0.062958	0.00036
																543.127	0.45843	0.238099		543.127	0.545899	0.147115	0.005381		543.127	0.303807	0.079243	0.009922		543.127	0.132006	0.05968	0.000699
																543.439	0.452575	0.266278		543.439	0.487263	0.155709	0.007299		543.439	0.327153	0.063412	0.004477		543.439	0.115941	0.063968	0.000538
																543.751	0.43449	0.256065		543.751	0.496905	0.135247	0.005665		543.751	0.353692	0.078667	0.004242		543.751	0.091151	0.065183	0.000197
																544.063	0.423863	0.253039		544.063	0.476612	0.158924	0.007264		544.063	0.244518	0.029069	0.005392		544.063	0.069485	0.060809	0.000275
																544.375	0.428697	0.26505		544.375	0.457964	0.124907	0.004703		544.375	0.246308	0.039758	0.004211		544.375	0.083596	0.065717	0.000725
																544.687	0.458564	0.255601		544.687	0.452772	0.147436	0.008004		544.687	0.251303	0.034589	0.003513		544.687	0.089712	0.058631	0
																544.999	0.442225	0.25384		544.999	0.402705	0.131439	0.009975		544.999	0.253303	0.034675	0.005576		544.999	0.102526	0.048385	0.00029
																545.311	0.490626	0.252265		545.311	0.458252	0.136252	0.012063		545.311	0.250869	0.032542	0.006106		545.311	0.098187	0.050134	0.000249
																545.623	0.434429	0.271343		545.623	0.447384	0.141985	0.004742		545.623	0.277281	0.04507	0.002741		545.623	0.099245	0.049513	0.000307
																545.935	0.479153	0.250095		545.935	0.42452	0.12765	0.010233		545.935	0.226913	0.039465	0.006616		545.935	0.14536	0.046798	0.000592
																546.247	0.511028	0.292499		546.247	0.413078	0.119519	0.006224		546.247	0.238062	0.030666	0.006306		546.247	0.126598	0.0491	0.00151
																546.559	0.45526	0.253471		546.559	0.402077	0.129702	0.008776		546.559	0.296713	0.03951	0.003992		546.559	0.088429	0.040309	0.000912
																546.871	0.494623	0.266566		546.871	0.398636	0.133238	0.00831		546.871	0.282866	0.034207	0.007192		546.871	0.083619	0.037298	0.000851
																547.183	0.508465	0.26175		547.183	0.346566	0.13573	0.004462		547.183	0.266244	0.036531	0.004915		547.183	0.120943	0.04331	0.001264
																547.495	0.544894	0.261077		547.495	0.400619	0.120221	0.006421		547.495	0.281901	0.048909	0.00444		547.495	0.130608	0.040847	0.000352
																547.807	0.448042	0.262658		547.807	0.413824	0.111669	0.006842		547.807	0.312691	0.041671	0.004538		547.807	0.114266	0.035482	0.000251
																548.119	0.498466	0.263426		548.119	0.439238	0.104656	0.003764		548.119	0.259046	0.039314	0.003821		548.119	0.124289	0.039464	0.001166
																548.431	0.471651	0.256331		548.431	0.42346	0.115256	0.006892		548.431	0.289902	0.043134	0.005741		548.431	0.118439	0.026722	0.00013
																548.743	0.425623	0.253816		548.743	0.40764	0.098163	0.007286		548.743	0.320845	0.051149	0.004761		548.743	0.147829	0.026679	0
																549.055	0.437988	0.216565		549.055	0.414335	0.125632	0.014552		549.055	0.359939	0.055979	0.005551		549.055	0.143186	0.03337	0.001823
																549.367	0.382223	0.201222		549.367	0.481789	0.136356	0.011073		549.367	0.334814	0.051764	0.003257		549.367	0.157442	0.045032	0.00061
																549.679	0.401485	0.208279		549.679	0.465195	0.143263	0.008134		549.679	0.377717	0.04888	0.010857		549.679	0.152676	0.036	6.53e-05
																549.991	0.39339	0.213087		549.991	0.429218	0.138514	0.015551		549.991	0.341535	0.052953	0.004634		549.991	0.154061	0.046733	0.000557
																550.303	0.377844	0.195124		550.303	0.470076	0.152611	0.017503		550.303	0.399133	0.049828	0.006767		550.303	0.136458	0.03595	0.000598
																550.615	0.427801	0.204111		550.615	0.468339	0.144627	0.012725		550.615	0.397165	0.044237	0.010486		550.615	0.122196	0.039577	0.000295
																550.926	0.412261	0.222018		550.926	0.446857	0.138703	0.015136		550.926	0.393375	0.053366	0.009484		550.926	0.130829	0.045315	0.00031
																551.238	0.380595	0.211329		551.238	0.437294	0.157037	0.010515		551.238	0.377474	0.048666	0.004751		551.238	0.107409	0.04388	0.001068
																551.55	0.393872	0.188997		551.55	0.404241	0.145463	0.011435		551.55	0.370577	0.053706	0.007427		551.55	0.12127	0.042922	0.000415
																551.862	0.343727	0.15257		551.862	0.429745	0.150106	0.013811		551.862	0.399744	0.047342	0.008191		551.862	0.126645	0.048434	0.000552
																552.174	0.377408	0.140267		552.174	0.354735	0.143874	0.013383		552.174	0.410626	0.03926	0.008748		552.174	0.126955	0.051786	0.002014
																552.486	0.331331	0.146506		552.486	0.323422	0.152537	0.029921		552.486	0.359732	0.058342	0.007389		552.486	0.1323	0.047388	0.001388
																552.798	0.330433	0.127236		552.798	0.326486	0.14892	0.016836		552.798	0.379532	0.050419	0.010672		552.798	0.113302	0.044072	0.001949
																553.11	0.312215	0.107426		553.11	0.351152	0.1481	0.010229		553.11	0.370561	0.048357	0.005297		553.11	0.134945	0.054976	0.002594
																553.422	0.33151	0.11297		553.422	0.349778	0.148849	0.02372		553.422	0.375545	0.06059	0.003027		553.422	0.145567	0.049745	0.000347
																553.734	0.358344	0.105705		553.734	0.38154	0.146949	0.022256		553.734	0.374434	0.061887	0.006285		553.734	0.126951	0.060313	0.000251
																554.046	0.279552	0.105752		554.046	0.342032	0.14995	0.018542		554.046	0.319996	0.050723	0.008217		554.046	0.186964	0.058934	0.000791
																554.358	0.304927	0.1012		554.358	0.348871	0.123681	0.014788		554.358	0.355581	0.066757	0.008542		554.358	0.140205	0.065374	0.000503
																554.67	0.335098	0.094695		554.67	0.333101	0.143595	0.022217		554.67	0.313496	0.063357	0.006084		554.67	0.143992	0.061392	0.002647
																554.982	0.28292	0.101212		554.982	0.353419	0.127574	0.015463		554.982	0.405928	0.049917	0.005175		554.982	0.20175	0.07069	0.000601
																555.294	0.298614	0.096311		555.294	0.293826	0.132368	0.011643		555.294	0.338088	0.047138	0.008222		555.294	0.200318	0.070673	0.001116
																555.606	0.316207	0.102563		555.606	0.339108	0.118987	0.012521		555.606	0.357671	0.046177	0.004547		555.606	0.170434	0.077115	0.005759
																555.918	0.289761	0.121989		555.918	0.315049	0.129543	0.016881		555.918	0.389483	0.061725	0.008119		555.918	0.184037	0.076806	0.003837
																556.23	0.286642	0.103177		556.23	0.337085	0.119521	0.01684		556.23	0.357789	0.037992	0.006581		556.23	0.180649	0.072823	0.006319
																556.542	0.272134	0.065517		556.542	0.350615	0.129906	0.01326		556.542	0.33259	0.049059	0.004855		556.542	0.158609	0.075592	0.008378
																556.854	0.307853	0.085022		556.854	0.353664	0.123483	0.003724		556.854	0.349676	0.057835	0.005749		556.854	0.179394	0.078417	0.002455
																557.166	0.270799	0.079852		557.166	0.321916	0.127761	0.008708		557.166	0.318285	0.045956	0.006938		557.166	0.159734	0.076555	0.008775
																557.478	0.288864	0.081709		557.478	0.3346	0.11204	0.007518		557.478	0.272099	0.04163	0.005315		557.478	0.142392	0.082558	0.003204
																557.79	0.288849	0.077053		557.79	0.327985	0.114814	0.010981		557.79	0.269066	0.029911	0.00547		557.79	0.133703	0.078849	0.009841
																558.102	0.282774	0.084384		558.102	0.296216	0.138143	0.006601		558.102	0.258367	0.041549	0.007306		558.102	0.117217	0.066257	0.006292
																558.414	0.26041	0.075095		558.414	0.301719	0.105457	0.002162		558.414	0.329539	0.041323	0.0078		558.414	0.131406	0.086196	0.004446
																558.726	0.215382	0.080129		558.726	0.265887	0.122373	0.005373		558.726	0.313734	0.031855	0.005368		558.726	0.119832	0.093635	0.005408
																559.037	0.255204	0.080351		559.037	0.300077	0.093268	0.002199		559.037	0.336311	0.034878	0.001568		559.037	0.110942	0.105676	0.00693
																559.349	0.225663	0.088574		559.349	0.253907	0.107066	0.00555		559.349	0.341456	0.039823	0.005839		559.349	0.113238	0.101621	0.00571
																559.661	0.216102	0.071233		559.661	0.258401	0.107572	0.00536		559.661	0.287438	0.036961	0.002077		559.661	0.09588	0.116164	0.004948
																559.973	0.197452	0.080493		559.973	0.22838	0.112576	0.005265		559.973	0.312317	0.026562	0.006463		559.973	0.129381	0.140434	0.00674
																560.285	0.153964	0.051409		560.285	0.241397	0.129341	0.003156		560.285	0.277572	0.024168	0.007372		560.285	0.111224	0.143315	0.003325
																560.597	0.139715	0.06092		560.597	0.223634	0.132754	0.005742		560.597	0.23431	0.035789	0.004308		560.597	0.118008	0.136989	0.003741
																560.909	0.126807	0.058884		560.909	0.196419	0.094456	0.000655		560.909	0.300138	0.025103	0.003125		560.909	0.125068	0.144369	0.005701
																561.221	0.125124	0.04433		561.221	0.184388	0.123663	0.002934		561.221	0.261984	0.030789	0.008129		561.221	0.111691	0.149817	0.00903
																561.533	0.095473	0.046957		561.533	0.170697	0.123333	0.00176		561.533	0.229484	0.038117	0.002439		561.533	0.11397	0.125688	0.012835
																561.845	0.134566	0.059786		561.845	0.186365	0.113344	0.003047		561.845	0.20094	0.029502	0.005022		561.845	0.177589	0.09854	0.008618
																562.157	0.135167	0.064075		562.157	0.158513	0.128281	0.003373		562.157	0.202681	0.028358	0.004268		562.157	0.161384	0.097779	0.007397
																562.469	0.11799	0.066943		562.469	0.202053	0.129634	0.003128		562.469	0.205374	0.045185	0.007289		562.469	0.195035	0.094527	0.001682
																562.781	0.125366	0.047209		562.781	0.125876	0.126985	0.001255		562.781	0.205613	0.040303	0.004175		562.781	0.142794	0.09402	0.003175
																563.093	0.163051	0.048921		563.093	0.167563	0.12875	0.002858		563.093	0.18292	0.040373	0.002157		563.093	0.175244	0.104218	0.002371
																563.405	0.142083	0.059612		563.405	0.167466	0.145185	5.93e-06		563.405	0.209524	0.046727	0.00646		563.405	0.16437	0.115404	0.000349
																563.717	0.128435	0.061462		563.717	0.124297	0.141414	0.007751		563.717	0.229894	0.056947	0.004972		563.717	0.12596	0.103376	0.001482
																564.029	0.118168	0.056367		564.029	0.14486	0.150703	0.007458		564.029	0.198008	0.054405	0.004817		564.029	0.134604	0.100626	0.000632
																564.341	0.134138	0.060274		564.341	0.136689	0.15815	0.004317		564.341	0.226411	0.056827	0.003462		564.341	0.14898	0.103687	0.000815
																564.653	0.125154	0.053743		564.653	0.149799	0.18571	0.003404		564.653	0.189004	0.03973	0.007189		564.653	0.159527	0.10644	0.000291
																564.965	0.10187	0.055401		564.965	0.150634	0.197682	0.003989		564.965	0.231933	0.0645	0.003392		564.965	0.147361	0.105292	0.001228
																565.277	0.106321	0.05404		565.277	0.148272	0.156213	0.004628		565.277	0.195197	0.05913	0.006332		565.277	0.160099	0.114131	0.00275
																565.589	0.115612	0.051354		565.589	0.159259	0.17526	0.003684		565.589	0.172122	0.054073	0.00594		565.589	0.136531	0.119052	0.0008
																565.901	0.114216	0.042732		565.901	0.174731	0.21189	0.002805		565.901	0.189846	0.056602	0.005404		565.901	0.151705	0.115852	0.000186
																566.213	0.111365	0.054502		566.213	0.188689	0.193538	0.004332		566.213	0.214448	0.042966	0.005008		566.213	0.171341	0.124111	0.001468
																566.525	0.12772	0.054918		566.525	0.203721	0.204299	0.007489		566.525	0.195967	0.036217	0.008202		566.525	0.187489	0.122553	0.000437
																566.837	0.097696	0.055976		566.837	0.217441	0.198472	0.002652		566.837	0.207909	0.043189	0.004212		566.837	0.166397	0.133045	0.002432
																567.149	0.127693	0.059748		567.149	0.254271	0.214288	0.003245		567.149	0.19545	0.037933	0.005384		567.149	0.183945	0.129682	0
																567.461	0.116768	0.0729		567.461	0.243745	0.230527	0.004491		567.461	0.214346	0.036476	0.002643		567.461	0.154153	0.129287	0.001784
																567.772	0.129412	0.061766		567.772	0.268734	0.217423	0.003841		567.772	0.218029	0.038621	0.007377		567.772	0.180711	0.102294	0.000181
																568.084	0.09419	0.069162		568.084	0.23626	0.243619	0.0015		568.084	0.189349	0.056952	0.004557		568.084	0.171139	0.104481	0.000367
																568.396	0.133085	0.087449		568.396	0.276848	0.229486	0.002979		568.396	0.185581	0.039238	0.005838		568.396	0.167411	0.08677	9.57e-05
																568.708	0.133105	0.086112		568.708	0.2558	0.280408	0.000619		568.708	0.190855	0.035627	0.003774		568.708	0.179201	0.096523	0.000754
																569.02	0.141227	0.111848		569.02	0.294222	0.249247	0.002954		569.02	0.167377	0.050539	0.007339		569.02	0.150904	0.106274	0.0012
																569.332	0.133192	0.108271		569.332	0.260085	0.240065	0.003179		569.332	0.182727	0.030752	0.005304		569.332	0.142192	0.100609	0.001633
																569.644	0.158891	0.125113		569.644	0.242072	0.254493	0.001552		569.644	0.162485	0.034003	0.006924		569.644	0.163757	0.082361	0.000904
																569.956	0.159903	0.134736		569.956	0.264674	0.257837	0.001519		569.956	0.141326	0.044659	0.003113		569.956	0.13354	0.076733	0.000873
																570.268	0.167749	0.129915		570.268	0.232367	0.256015	0.005981		570.268	0.165271	0.036786	0.004583		570.268	0.158576	0.077139	0.001996
																570.58	0.174665	0.132696		570.58	0.253269	0.254457	0.004136		570.58	0.14047	0.038119	0.003822		570.58	0.22192	0.083206	0.001601
																570.892	0.193542	0.145884		570.892	0.255495	0.264125	0.003284		570.892	0.124864	0.03644	0.003912		570.892	0.184984	0.081717	0.000828
																571.204	0.201093	0.145073		571.204	0.254955	0.288444	0.005289		571.204	0.133797	0.040992	0.002966		571.204	0.239327	0.088672	0.000228
																571.516	0.215528	0.150815		571.516	0.240605	0.264697	0.004703		571.516	0.102974	0.040482	0.005695		571.516	0.195101	0.085054	0.000272
																571.828	0.220676	0.134176		571.828	0.238144	0.270472	0.003583		571.828	0.114979	0.043907	0.001832		571.828	0.247728	0.097875	0.000215
																572.14	0.251393	0.149491		572.14	0.256055	0.288184	0.003931		572.14	0.14126	0.046985	0.00318		572.14	0.25384	0.090541	0.00158
																572.452	0.238041	0.15441		572.452	0.215623	0.275506	0.004024		572.452	0.116724	0.05581	0.002798		572.452	0.234841	0.097682	0.000318
																572.764	0.247926	0.139937		572.764	0.259758	0.295092	0.004617		572.764	0.140276	0.050642	0.005651		572.764	0.26836	0.099547	0.001601
																573.076	0.231547	0.129667		573.076	0.281754	0.298514	0.002558		573.076	0.119265	0.055517	0.005463		573.076	0.290886	0.096224	0.002245
																573.388	0.286322	0.13867		573.388	0.28973	0.307324	0.001667		573.388	0.146504	0.050672	0.002383		573.388	0.298262	0.090984	0.000715
																573.7	0.287585	0.108924		573.7	0.294499	0.296438	0.00489		573.7	0.122338	0.058323	0.004107		573.7	0.328569	0.081751	0.004137
																574.012	0.278968	0.09988		574.012	0.305973	0.302151	0.004939		574.012	0.131704	0.054723	0.004525		574.012	0.352991	0.094804	0.001342
																574.324	0.283323	0.101238		574.324	0.309618	0.280944	0.002046		574.324	0.098521	0.068716	0.002494		574.324	0.324554	0.093201	0.004981
																574.636	0.286569	0.08184		574.636	0.354843	0.291213	0.002126		574.636	0.125617	0.056074	0.003254		574.636	0.303804	0.086805	0.001641
																574.948	0.265703	0.079887		574.948	0.327868	0.280347	0.002374		574.948	0.139309	0.04355	0.003972		574.948	0.278536	0.082917	0.002528
																575.26	0.295051	0.080452		575.26	0.314628	0.304829	0.005292		575.26	0.16584	0.063029	0.003265		575.26	0.296078	0.086693	0.001194
																575.572	0.268887	0.081175		575.572	0.338596	0.325785	0.003219		575.572	0.145084	0.053692	0.004523		575.572	0.353625	0.081724	0.002277
																575.883	0.277562	0.091318		575.883	0.340725	0.288645	0.001113		575.883	0.163206	0.044856	0.006443		575.883	0.355788	0.07306	0.005383
																576.195	0.293701	0.086899		576.195	0.363474	0.28531	0.00281		576.195	0.160048	0.051904	0.006951		576.195	0.353195	0.062413	0.001454
																576.507	0.275899	0.092916		576.507	0.344795	0.270702	0.006357		576.507	0.171952	0.051102	0.007436		576.507	0.343465	0.073632	0.002833
																576.819	0.289542	0.097327		576.819	0.3002	0.316138	0.001158		576.819	0.211707	0.052324	0.006916		576.819	0.403509	0.059447	0.001243
																577.131	0.324735	0.096613		577.131	0.326914	0.325393	0.003544		577.131	0.250125	0.044911	0.00891		577.131	0.43504	0.063065	0.004397
																577.443	0.279652	0.105142		577.443	0.300658	0.27965	0.003841		577.443	0.229041	0.068212	0.005065		577.443	0.376648	0.059908	0.003208
																577.755	0.315377	0.081364		577.755	0.286905	0.304895	0.006585		577.755	0.264863	0.080011	0.015953		577.755	0.431145	0.065633	0.001722
																578.067	0.290663	0.097378		578.067	0.278208	0.289187	0.00407		578.067	0.306833	0.06589	0.006038		578.067	0.464075	0.058232	0.004369
																578.379	0.321244	0.111517		578.379	0.258615	0.344521	0.007338		578.379	0.273467	0.06309	0.012602		578.379	0.451659	0.061355	0.001352
																578.691	0.291389	0.077399		578.691	0.273576	0.308708	0.005992		578.691	0.245011	0.064583	0.010512		578.691	0.461374	0.05545	0.005066
																579.003	0.329087	0.089052		579.003	0.264267	0.312815	0.005371		579.003	0.247708	0.064399	0.006493		579.003	0.475689	0.050466	0.000965
																579.315	0.337182	0.096211		579.315	0.267678	0.33579	0.008175		579.315	0.272686	0.058275	0.008895		579.315	0.47092	0.049622	0.003323
																579.627	0.312682	0.077317		579.627	0.249684	0.351934	0.002758		579.627	0.275191	0.075545	0.007093		579.627	0.483684	0.053509	0.000789
																579.939	0.335659	0.094471		579.939	0.232239	0.319536	0.007066		579.939	0.26288	0.057467	0.006924		579.939	0.45455	0.061781	0.001227
																580.251	0.318609	0.098996		580.251	0.285529	0.362182	0.004446		580.251	0.228263	0.058961	0.006255		580.251	0.484088	0.05411	0.004035
																580.563	0.349478	0.110137		580.563	0.247941	0.345674	0.006853		580.563	0.237793	0.070776	0.005505		580.563	0.517445	0.064443	0.002797
																580.875	0.312903	0.088115		580.875	0.313059	0.357159	0.003965		580.875	0.260285	0.070815	0.004164		580.875	0.44476	0.063163	0.004501
																581.187	0.324725	0.093899		581.187	0.258092	0.355825	0.004463		581.187	0.247848	0.066848	0.006072		581.187	0.540966	0.066481	0.003412
																581.499	0.292351	0.105362		581.499	0.29728	0.35791	0.003971		581.499	0.242934	0.068087	0.008006		581.499	0.501148	0.072802	0.003832
																581.811	0.315525	0.092467		581.811	0.282115	0.339275	0.007915		581.811	0.232381	0.068627	0.006304		581.811	0.47034	0.067627	0.002956
																582.123	0.288828	0.104236		582.123	0.26188	0.352743	0.004798		582.123	0.19769	0.06728	0.002918		582.123	0.529848	0.082939	0.00035
																582.435	0.330904	0.105712		582.435	0.250603	0.323782	0.004647		582.435	0.238212	0.050266	0.006416		582.435	0.508137	0.068527	0.000922
																582.747	0.316558	0.105988		582.747	0.256482	0.316371	0.007473		582.747	0.228863	0.040899	0.004182		582.747	0.489564	0.07298	0.008989
																583.059	0.292362	0.113412		583.059	0.3081	0.298777	0.002439		583.059	0.24254	0.034866	0.007421		583.059	0.509622	0.076787	0.003652
																583.371	0.323197	0.104437		583.371	0.286113	0.294357	0.006479		583.371	0.201251	0.033701	0.004591		583.371	0.494564	0.083617	0.00273
																583.683	0.287538	0.146662		583.683	0.267903	0.32299	0.010097		583.683	0.210766	0.019266	0.003011		583.683	0.446554	0.099098	0.003758
																583.995	0.28322	0.145105		583.995	0.317333	0.314729	0.005916		583.995	0.217946	0.041599	0.006127		583.995	0.482803	0.088867	0.004278
																584.307	0.271142	0.156759		584.307	0.331207	0.339501	0.004375		584.307	0.211917	0.025989	0.006906		584.307	0.580523	0.084203	0.003911
																584.618	0.256807	0.180098		584.618	0.335735	0.319768	0.012652		584.618	0.171461	0.031445	0.005353		584.618	0.517165	0.099817	0.002807
																584.93	0.274135	0.179888		584.93	0.32795	0.337464	0.0168		584.93	0.208303	0.023164	0.006588		584.93	0.485795	0.081499	0.004697
																585.242	0.258728	0.186468		585.242	0.364215	0.361526	0.008474		585.242	0.212797	0.037499	0.005237		585.242	0.527072	0.093008	0.000917
																585.554	0.212282	0.201027		585.554	0.388433	0.353752	0.016767		585.554	0.198165	0.028855	0.004785		585.554	0.479018	0.097019	0.002936
																585.866	0.209137	0.216104		585.866	0.362068	0.319324	0.01457		585.866	0.176165	0.023748	0.005058		585.866	0.525425	0.105136	0.001313
																586.178	0.221515	0.206512		586.178	0.352625	0.323346	0.007108		586.178	0.171709	0.026291	0.003953		586.178	0.509333	0.095063	0.000348
																586.49	0.190063	0.192231		586.49	0.424627	0.318397	0.016169		586.49	0.180143	0.02131	0.004326		586.49	0.538297	0.096294	0.001054
																586.802	0.226196	0.212232		586.802	0.403734	0.281386	0.019257		586.802	0.184438	0.027792	0.003636		586.802	0.571039	0.09688	0.002091
																587.114	0.177838	0.246204		587.114	0.384017	0.282607	0.010611		587.114	0.161511	0.024165	0.004639		587.114	0.527088	0.090339	0.001759
																587.426	0.188669	0.24322		587.426	0.422095	0.236933	0.017467		587.426	0.186894	0.023909	0.008109		587.426	0.472846	0.104012	0.003925
																587.738	0.181917	0.237454		587.738	0.437069	0.23145	0.012056		587.738	0.185559	0.03303	0.002773		587.738	0.503087	0.111792	0.001123
																588.05	0.183071	0.255572		588.05	0.403393	0.219976	0.017019		588.05	0.142978	0.035066	0.004178		588.05	0.469865	0.103674	0.001848
																588.362	0.143347	0.238107		588.362	0.417686	0.192042	0.011271		588.362	0.145511	0.029387	0.006478		588.362	0.486238	0.117253	0.004499
																588.674	0.14426	0.264206		588.674	0.397148	0.173939	0.023023		588.674	0.130003	0.02188	0.005783		588.674	0.403789	0.106799	0.00197
																588.986	0.113281	0.25339		588.986	0.448666	0.180289	0.018266		588.986	0.143744	0.023489	0.004274		588.986	0.437131	0.120951	0.002361
																589.298	0.132242	0.240699		589.298	0.432447	0.154794	0.021042		589.298	0.134822	0.015332	0.004436		589.298	0.401122	0.119992	0.001653
																589.61	0.106256	0.225422		589.61	0.411711	0.152051	0.022021		589.61	0.098808	0.032596	0.001873		589.61	0.481786	0.126686	0.004742
																589.922	0.100755	0.193651		589.922	0.423146	0.162126	0.016117		589.922	0.105817	0.029906	0.003841		589.922	0.423254	0.114002	0.003266
																590.234	0.120511	0.19986		590.234	0.357706	0.166981	0.013123		590.234	0.08774	0.023356	0.006231		590.234	0.406154	0.112227	0.002661
																590.546	0.111531	0.169224		590.546	0.349334	0.160546	0.017355		590.546	0.068517	0.033521	0.002866		590.546	0.430516	0.122501	0.003312
																590.858	0.11751	0.192756		590.858	0.377327	0.165601	0.010474		590.858	0.136496	0.02111	0.003148		590.858	0.346913	0.123236	0.004874
																591.17	0.150973	0.188526		591.17	0.338723	0.176641	0.009796		591.17	0.086344	0.028785	0.003375		591.17	0.359925	0.120971	0.001633
																591.482	0.157407	0.177622		591.482	0.377666	0.186686	0.009592		591.482	0.083916	0.019634	0.003645		591.482	0.380382	0.092104	0.00211
																591.794	0.166819	0.181588		591.794	0.332134	0.208083	0.008011		591.794	0.107921	0.021172	0.004169		591.794	0.342861	0.112611	0.003807
																592.106	0.13608	0.162025		592.106	0.358455	0.170865	0.006677		592.106	0.061782	0.033601	0.004351		592.106	0.344399	0.109801	0.004356
																592.418	0.151346	0.181856		592.418	0.37563	0.179204	0.005768		592.418	0.095693	0.02438	0.003264		592.418	0.353881	0.119116	0.002586
																592.729	0.144495	0.18052		592.729	0.358596	0.18069	0.003922		592.729	0.077904	0.039147	0.005193		592.729	0.371687	0.122878	0.004315
																593.041	0.136738	0.154974		593.041	0.359717	0.151625	0.003919		593.041	0.052334	0.042307	0.002444		593.041	0.348093	0.107281	0.003297
																593.353	0.113407	0.174249		593.353	0.31741	0.173512	0.003432		593.353	0.098403	0.042303	0.006949		593.353	0.317706	0.12042	0.004489
																593.665	0.12641	0.161457		593.665	0.310222	0.171845	0.002578		593.665	0.080968	0.034232	0.004091		593.665	0.373493	0.104644	0.004896
																593.977	0.12836	0.171179		593.977	0.333126	0.159424	0.005707		593.977	0.08477	0.042097	0.006988		593.977	0.354342	0.111013	0.002142
																594.289	0.14697	0.152108		594.289	0.282792	0.190996	0.003078		594.289	0.091005	0.054844	0.008142		594.289	0.306706	0.109188	0.006806
																594.601	0.169829	0.151758		594.601	0.264108	0.180676	0.004331		594.601	0.097313	0.044619	0.009704		594.601	0.353989	0.100085	0.002235
																594.913	0.15549	0.145142		594.913	0.265652	0.181934	0.003289		594.913	0.078007	0.050093	0.007716		594.913	0.333153	0.090393	0.00316
																595.225	0.167956	0.136997		595.225	0.271934	0.187027	0.003672		595.225	0.105106	0.030236	0.011182		595.225	0.389357	0.113702	0.000263
																595.537	0.149076	0.170235		595.537	0.28458	0.187878	0.006167		595.537	0.135328	0.042698	0.013757		595.537	0.332078	0.081259	0.00398
																595.849	0.151525	0.140301		595.849	0.230109	0.18911	0.003569		595.849	0.100309	0.051934	0.015004		595.849	0.29726	0.089273	0.002016
																596.161	0.152063	0.143049		596.161	0.271708	0.228452	0.006302		596.161	0.127925	0.050286	0.013087		596.161	0.358743	0.091672	0.001678
																596.473	0.138557	0.169571		596.473	0.279056	0.263416	0.006235		596.473	0.134237	0.04685	0.010948		596.473	0.322633	0.088301	0.000905
																596.785	0.148073	0.174833		596.785	0.308939	0.250066	0.005003		596.785	0.140695	0.053745	0.016997		596.785	0.2717	0.07115	0.000856
																597.097	0.15903	0.164144		597.097	0.238134	0.282419	0.004345		597.097	0.159731	0.057656	0.009124		597.097	0.274122	0.073943	0.001463
																597.409	0.165446	0.168307		597.409	0.269547	0.290761	0.00503		597.409	0.220809	0.074483	0.008674		597.409	0.283958	0.069337	0.001004
																597.721	0.144654	0.17235		597.721	0.268784	0.307883	0.001871		597.721	0.203224	0.079193	0.015162		597.721	0.277955	0.071994	0.000592
																598.033	0.153568	0.17515		598.033	0.243074	0.320012	0.003555		598.033	0.258794	0.103516	0.013627		598.033	0.307734	0.074719	0.001362
																598.345	0.172918	0.192523		598.345	0.258974	0.339818	0.004695		598.345	0.208698	0.101675	0.011866		598.345	0.275421	0.082362	0.001765
																598.657	0.155519	0.198818		598.657	0.249657	0.337312	0.006556		598.657	0.219926	0.09157	0.015959		598.657	0.295423	0.083921	0.001605
																598.969	0.194487	0.204928		598.969	0.249782	0.310055	0.009293		598.969	0.169902	0.126201	0.009736		598.969	0.266477	0.088915	0.000905
																599.281	0.199928	0.207115		599.281	0.248182	0.329497	0.009658		599.281	0.173072	0.125246	0.007489		599.281	0.321635	0.081306	0.000353
																599.593	0.20846	0.203566		599.593	0.223602	0.307632	0.005801		599.593	0.178261	0.121952	0.008083		599.593	0.376204	0.089083	0.000835
																599.905	0.217279	0.222516		599.905	0.216857	0.332774	0.00352		599.905	0.189194	0.117346	0.009833		599.905	0.441131	0.069659	0.001596
																600.217	0.216835	0.202653		600.217	0.227143	0.32761	0.005845		600.217	0.163988	0.107834	0.007974		600.217	0.437911	0.069586	0.001064
																600.529	0.22238	0.22505		600.529	0.198441	0.326278	0.006102		600.529	0.195768	0.107135	0.006146		600.529	0.449146	0.054581	0.002687
																600.841	0.219693	0.208224		600.841	0.18872	0.307302	0.006169		600.841	0.165936	0.100227	0.004195		600.841	0.427636	0.063446	0.001006
																601.152	0.272159	0.212104		601.152	0.198163	0.312452	0.00546		601.152	0.162935	0.113338	0.009228		601.152	0.460264	0.074466	0.00257
																601.464	0.260194	0.214205		601.464	0.189514	0.299992	0.003068		601.464	0.184706	0.105717	0.00347		601.464	0.457084	0.082833	0.002065
																601.776	0.271652	0.199692		601.776	0.205189	0.278281	0.005581		601.776	0.145926	0.104786	0.005153		601.776	0.401389	0.081666	0.001404
																602.088	0.276451	0.204664		602.088	0.167071	0.269416	0.003438		602.088	0.17541	0.104316	0.008034		602.088	0.464668	0.081061	0.000835
																602.4	0.305148	0.211417		602.4	0.16586	0.266357	0.003685		602.4	0.159907	0.095978	0.007104		602.4	0.496591	0.090276	0.002239
																602.712	0.305008	0.199939		602.712	0.179534	0.219539	0.007976		602.712	0.216315	0.110287	0.006183		602.712	0.499131	0.099684	0.001343
																603.024	0.285495	0.181771		603.024	0.185694	0.226667	0.00716		603.024	0.17997	0.112341	0.0072		603.024	0.47846	0.105772	0.001431
																603.336	0.291186	0.205148		603.336	0.123741	0.223204	0.006972		603.336	0.221664	0.086079	0.007866		603.336	0.526694	0.108395	0.00173
																603.648	0.319785	0.17623		603.648	0.136954	0.218909	0.005619		603.648	0.176831	0.098009	0.007525		603.648	0.506259	0.100521	0.002122
																603.96	0.313222	0.170515		603.96	0.143963	0.194088	0.007335		603.96	0.209741	0.103764	0.00479		603.96	0.445718	0.101922	0.001428
																604.272	0.34698	0.156132		604.272	0.149362	0.186782	0.00497		604.272	0.224796	0.091934	0.007775		604.272	0.511219	0.106063	0.002033
																604.584	0.294432	0.163011		604.584	0.128273	0.167044	0.010839		604.584	0.183002	0.099814	0.008602		604.584	0.489655	0.111487	0.001964
																604.896	0.317207	0.153544		604.896	0.165556	0.169467	0.004785		604.896	0.162118	0.092442	0.006542		604.896	0.510557	0.120426	0.002185
																605.208	0.351739	0.169955		605.208	0.14202	0.175763	0.001894		605.208	0.181545	0.111334	0.004095		605.208	0.447762	0.112954	0.001031
																605.52	0.338628	0.149702		605.52	0.172794	0.155681	0.002258		605.52	0.137209	0.092222	0.010747		605.52	0.433313	0.093511	0.000705
																605.832	0.353754	0.146089		605.832	0.135062	0.173211	0.003001		605.832	0.167058	0.088173	0.004469		605.832	0.399365	0.096896	0.003158
																606.144	0.370037	0.176777		606.144	0.134856	0.140235	0.004044		606.144	0.151566	0.088483	0.004859		606.144	0.417096	0.106768	0.00131
																606.456	0.371329	0.187024		606.456	0.134044	0.171411	0.002933		606.456	0.143384	0.086193	0.005385		606.456	0.389168	0.098994	0.004547
																606.768	0.392795	0.196428		606.768	0.125194	0.156441	0.001959		606.768	0.176824	0.08557	0.002403		606.768	0.310832	0.090351	0.002285
																607.08	0.389086	0.180548		607.08	0.123418	0.150155	0.002441		607.08	0.173044	0.091652	0.004243		607.08	0.354318	0.107572	0.000697
																607.392	0.395783	0.210343		607.392	0.093195	0.155349	0.003254		607.392	0.142323	0.079824	0.003195		607.392	0.314451	0.100761	0.003471
																607.704	0.35699	0.249746		607.704	0.107143	0.150356	0.001915		607.704	0.150954	0.068888	0.005935		607.704	0.313637	0.102808	0.002249
																608.016	0.401308	0.231552		608.016	0.107708	0.168797	0.008433		608.016	0.120706	0.086221	0.003334		608.016	0.248315	0.122682	0.000969
																608.328	0.389615	0.225259		608.328	0.101009	0.150309	0.002094		608.328	0.148928	0.077236	0.005004		608.328	0.308623	0.11223	0.001939
																608.64	0.403286	0.272069		608.64	0.098501	0.128143	0.012013		608.64	0.127803	0.100571	0.007039		608.64	0.29565	0.129876	0.000611
																608.952	0.451986	0.286468		608.952	0.098594	0.137558	0.006746		608.952	0.148124	0.11919	0.00491		608.952	0.301922	0.12685	0.001391
																609.264	0.408413	0.284437		609.264	0.107731	0.149272	0.012511		609.264	0.150821	0.122279	0.007092		609.264	0.336661	0.14444	0.00042
																609.576	0.400403	0.302964		609.576	0.12475	0.150037	0.008863		609.576	0.152231	0.124978	0.005026		609.576	0.290311	0.122807	0.00115
																609.887	0.43814	0.282759		609.887	0.112243	0.162239	0.016559		609.887	0.203085	0.129437	0.00629		609.887	0.361804	0.12627	0.004196
																610.199	0.430115	0.312237		610.199	0.091216	0.157937	0.022011		610.199	0.194757	0.122908	0.00626		610.199	0.30399	0.132927	0.002158
																610.511	0.428054	0.289995		610.511	0.114183	0.136945	0.023886		610.511	0.184093	0.128532	0.007018		610.511	0.330362	0.112906	0.001284
																610.823	0.3951	0.298962		610.823	0.103077	0.166655	0.025453		610.823	0.190213	0.133536	0.01053		610.823	0.325076	0.132551	0.000759
																611.135	0.442744	0.287861		611.135	0.116008	0.159961	0.028926		611.135	0.180869	0.134596	0.004968		611.135	0.273539	0.117462	0.002423
																611.447	0.433997	0.258808		611.447	0.119885	0.155878	0.024524		611.447	0.151102	0.142697	0.010518		611.447	0.345052	0.135523	0.002982
																611.759	0.399676	0.241582		611.759	0.129401	0.157928	0.022762		611.759	0.207383	0.131335	0.007066		611.759	0.328889	0.113809	0.004291
																612.071	0.41422	0.251702		612.071	0.142828	0.126846	0.026779		612.071	0.206321	0.135585	0.00715		612.071	0.313562	0.124269	0.000244
																612.383	0.431617	0.245675		612.383	0.12838	0.158443	0.022112		612.383	0.183434	0.135991	0.010221		612.383	0.353991	0.127504	0.001467
																612.695	0.451189	0.276274		612.695	0.151905	0.151809	0.024067		612.695	0.184021	0.143068	0.0088		612.695	0.305431	0.129166	0.001387
																613.007	0.421452	0.275248		613.007	0.125133	0.120247	0.015139		613.007	0.181806	0.140951	0.006378		613.007	0.301586	0.130094	0.000162
																613.319	0.382691	0.27288		613.319	0.132679	0.11827	0.012161		613.319	0.166615	0.145316	0.006621		613.319	0.298408	0.124039	0.000618
																613.631	0.385536	0.286712		613.631	0.121085	0.13095	0.014642		613.631	0.157965	0.14516	0.008453		613.631	0.291545	0.09822	4.82e-05
																613.943	0.364834	0.282873		613.943	0.12702	0.1175	0.01888		613.943	0.162701	0.149585	0.00767		613.943	0.331631	0.126224	0.001912
																614.255	0.386587	0.271697		614.255	0.11034	0.144383	0.00977		614.255	0.164134	0.144733	0.007628		614.255	0.313445	0.122817	0.000923
																614.567	0.378796	0.258993		614.567	0.096295	0.147876	0.017323		614.567	0.201527	0.155022	0.00705		614.567	0.347617	0.114548	0.001915
																614.879	0.35497	0.247893		614.879	0.110548	0.149375	0.0112		614.879	0.187064	0.156202	0.005801		614.879	0.35892	0.117712	0.000918
																615.191	0.323004	0.231019		615.191	0.119501	0.187599	0.009926		615.191	0.209691	0.143908	0.009329		615.191	0.35937	0.133278	5.98e-05
																615.503	0.351818	0.214352		615.503	0.144801	0.182642	0.009248		615.503	0.252731	0.132146	0.008939		615.503	0.353442	0.115167	0.000569
																615.815	0.323441	0.172445		615.815	0.142467	0.211826	0.007604		615.815	0.232383	0.139586	0.012852		615.815	0.372849	0.116811	0.000146
																616.127	0.273237	0.177077		616.127	0.152244	0.178631	0.005434		616.127	0.234992	0.110544	0.00746		616.127	0.404194	0.120725	0.001658
																616.439	0.277959	0.150593		616.439	0.15841	0.183466	0.006166		616.439	0.203545	0.092433	0.01182		616.439	0.444717	0.106009	0.000964
																616.751	0.254538	0.139186		616.751	0.203574	0.180667	0.008131		616.751	0.218627	0.079566	0.006959		616.751	0.493399	0.101626	0.000772
																617.063	0.233183	0.12736		617.063	0.18574	0.176245	0.006566		617.063	0.185209	0.066617	0.006931		617.063	0.53334	0.079323	0.001188
																617.375	0.217777	0.125149		617.375	0.188314	0.170241	0.001969		617.375	0.226363	0.05098	0.009885		617.375	0.555953	0.100015	0.005362
																617.687	0.24094	0.115781		617.687	0.176909	0.159077	0.0112		617.687	0.190654	0.048446	0.006449		617.687	0.549562	0.083782	0.001631
																617.998	0.210537	0.120445		617.998	0.172444	0.128065	0.005877		617.998	0.181619	0.038599	0.005597		617.998	0.533628	0.096406	0.001427
																618.31	0.228909	0.102126		618.31	0.188121	0.12279	0.002264		618.31	0.195157	0.036302	0.010823		618.31	0.600498	0.093627	0.000641
																618.622	0.207805	0.10497		618.622	0.160532	0.102696	0.006876		618.622	0.202345	0.031096	0.003752		618.622	0.598243	0.077546	0.003024
																618.934	0.179909	0.086531		618.934	0.171547	0.101126	0.002388		618.934	0.196631	0.0408	0.00896		618.934	0.590682	0.081998	0.000587
																619.246	0.172653	0.084543		619.246	0.183022	0.101112	0.006994		619.246	0.181941	0.044476	0.006447		619.246	0.615288	0.06434	0.002271
																619.558	0.190208	0.075931		619.558	0.161706	0.109031	0.00439		619.558	0.177291	0.029827	0.007821		619.558	0.610317	0.094973	0.000882
																619.87	0.150291	0.05832		619.87	0.171691	0.122041	0.005571		619.87	0.184855	0.037121	0.004889		619.87	0.659638	0.080405	0.001387
																620.182	0.171177	0.040693		620.182	0.169499	0.121033	0.005899		620.182	0.172608	0.041277	0.008737		620.182	0.664245	0.07098	0.000928
																620.494	0.155796	0.047546		620.494	0.200034	0.139884	0.007393		620.494	0.161015	0.038129	0.006086		620.494	0.649588	0.091675	0.001503
																620.806	0.134302	0.055658		620.806	0.159743	0.164102	0.005226		620.806	0.171474	0.027151	0.005274		620.806	0.603245	0.063028	0.001777
																621.118	0.104044	0.057051		621.118	0.211582	0.16307	0.007667		621.118	0.168203	0.026196	0.007096		621.118	0.57693	0.066334	0.002923
																621.43	0.081473	0.057198		621.43	0.203751	0.196749	0.008832		621.43	0.161508	0.020735	0.011816		621.43	0.577885	0.064751	0.001833
																621.742	0.077181	0.061339		621.742	0.209941	0.202318	0.003988		621.742	0.122139	0.032747	0.005151		621.742	0.561398	0.063093	0.001067
																622.054	0.0883	0.056379		622.054	0.219401	0.219836	0.005012		622.054	0.145684	0.023942	0.006458		622.054	0.553423	0.058268	0.002697
																622.366	0.089794	0.054448		622.366	0.242098	0.24686	0.008451		622.366	0.133072	0.024579	0.006345		622.366	0.490504	0.051274	0.001328
																622.678	0.079006	0.055069		622.678	0.246809	0.233982	0.005843		622.678	0.129646	0.035996	0.007154		622.678	0.528246	0.059894	0.002992
[truncated: 1,852 more rows]

## Sheet: Supplementary Fig. 3
	Supplementary Fig. 3a				Supplementary Fig. 3b				Supplementary Fig. 3c									Supplementary Fig. 3d							Supplementary Fig. 3e					Supplementary Fig. 3h					Supplementary Fig. 3i
	BL	Pinch			BL	Pinch			BL	5	10	15	20	25	30			BL vs Phase 1			BL vs Phase 2				BL	Phase 1	Phase 2			BL	Phase 1	Phase 2			Increase	Decrease	n.s.
	1	0			26.8571	13.8741			3.3	162.18	30.25	8.13	17.96	74.84	45.23			BL	Phase 1		BL	Phase 2			16.0494	21.0787	19.6226			0.4	0	0			12.0438	45.6204	42.3358
	4.5	0			35.9826	8.3025			7.69	136.02	34.47	23.95	4.6	40.02	66.81			8.6	0		8.6	2.73333			13.0309	13.9641	16.9444			9	1	1.26667
	0.5	0			17.5231	7.7138			0	153.82	58.54	13.18	36.67	5.88	92.2			2.6	0		2.6	4.8			14.8146	14.1263	16.0689			12.6	0	1.2
	1	0			7.2879	6.5836			0	127.68	46.56	8.8	16.38	21.78	58.68			2.8	0		2.8	0.866667			26.5752	22.7739	15.7385			11.4	0	0.866667
	13.5	0			8.8093	15.8177			0	146.54	73.05	2.81	4.18	26.85	33.47			2	0		2	0.6			16.9319	14.6364	15.6038			5	0.4	0
	0	0			7.4191	10.9538												6.8	0		6.8	2.53333			14.1451	14.5479	15.4189			5.6	0.2	0.066667
	2	19			25.4937	10.2402												0.8	0		0.8	0.133333			23.0677	15.7217	15.101			2.4	0.8	0
	0	0			10.795	12.4466												0.4	0		0.4	0.066667			16.2158	9.3948	15.0833			3.2	5.6	2.13333
	8.5	2			11.3683	8.4544												5.6	0		5.6	1.53333			15.574	8.4593	14.711			5.4	0	3.33333
	0.5	0			1.33645	10.5168												3.4	0		3.4	1.46667			15.8764	9.9561	14.3427			0.2	0.2	0.4
	0.5	0			18.4257	9.3288												14	0		14	6.73333			16.1405	9.9499	14.1486			3.4	0	0
	5.5	1			7.5295	8.9046												1.8	0		1.8	0.466667			10.7217	11.2658	13.8494			0	0	0
	6	1			10.2248	12.9293												5.4	0		5.4	3.26667			11.1096	21.1598	13.8113			4.2	0	2.73333
	2	2			8.26265	8.2962												0.8	0		0.8	1.6			12.716	16.7581	13.7762			0.4	0	0.066667
	8	6			5.95985	11.2259												4.8	0		4.8	2.4			10.6204	11.1229	13.7095			0.2	0	0.2
	5	2			11.5381	16.1242												2.4	0		2.4	0			11.4443	14.6864	13.6886			4.6	0	0.333333
	3.5	0			18.9088	12.3926												4.6	0		4.6	3.73333			15.1064	7.7285	13.2989			3.6	0	0
	3	26			20.8262	8.204												0.8	0		0.8	1.6			19.0593	7.2347	13.0102			2.4	0	4.6
	3	0			22.1769	13.6657												0.6	0		0.6	0.133333			8.72555	10.9225	12.8991			2	0	1.8
	0	0			8.2594	9.0623												2.2	0		2.2	0			7.1701	7.2321	12.6913			3	3.6	1.2
	0	0			30.3001	17.5587												0.8	0		0.8	0.466667			14.6931	12.9749	12.6716			2.4	0.2	2.26667
	0.5	0			15.4083	8.7762												0.2	0		0.2	0.266667			9.00253	6.4327	12.6523			5	4	3.06667
	10	8			12.8707	19.2754												0.4	0		0.4	1.13333			18.4555	6.8197	12.5885			1.8	0.8	0.533333
	0	0			14.6572	8.789												1.6	0		1.6	1.06667			13.0837	12.98	12.3979			4.2	0	0.133333
	6.5	2			10.9268	9.3737												0.8	0		0.8	0.066667			9.97413	9.2429	12.3674			0.2	0.4	0.066667
	1.5	23			9.2397	9.475												5.2	0		5.2	0.2			12.7835	11.3535	12.3587			2.2	0	0.866667
	8	0			11.6367	8.6521												1.6	0		1.6	1.06667			10.8436	8.9626	12.3555			0	0	0
	2.5	13			13.0494	7.9663												6.8	0		6.8	0			6.84515	7.10967	12.3044			8.4	0.8	2.13333
	1	6																0.8	0		0.8	0.866667			11.7478	18.577	12.2753			0	17	0.2
	0.5	0																1	0		1	0			13.3005	10.537	12.2412			6.2	8.6	1.8
	6.5	11																0.2	0		0.2	2.13333			7.4371	14.4396	12.238			1	0	0.266667
	0	0																6.2	0		6.2	3.33333			11.6549	10.4374	12.2155			3.8	4	0.066667
	5	0																0.2	0		0.2	9			9.95102	6.6509	12.1683			6.4	0.2	0.133333
	1	0																0	0		0	1.53333			14.4888	12.1143	12.123			0.8	0	1.2
	4	0																0.8	0		0.8	9			11.2711	10.0507	12.0959			2.8	0	1.13333
	0.5	0																0.8	0		0.8	6.46667			13.8754	12.9675	12.0455			1	0.2	0.066667
	0	13																0.2	0		0.2	0			12.791	14.4673	12.0368			2.2	6.2	1.6
	0	3																0	0		0	0			11.7429	9.6105	11.9826			2.8	1.8	1.2
	8.5	8																0.4	0		0.4	7.93333			17.1692	7.62095	11.9057			1	0.6	5.66667
	4	5																1.2	0		1.2	2.6			12.3855	9.85213	11.8586			0	0.8	3.2
	7	20																1.2	0		1.2	0.466667			13.1244	11.6426	11.8093			0.6	2	0
	4.5	5																0.2	0		0.2	0.133333			9.6911	13.5453	11.7931			9.8	0	1.26667
	0	0																0.8	0		0.8	7.93333			10.1208	15.6345	11.7689			1.8	0.6	0.133333
	5.5	3																0.6	0		0.6	0			14.6657	12.7004	11.7651			2	1.4	0.2
	0.5	0																3.6	0		3.6	0.466667			10.9694	10.605	11.7331			3.6	0.2	1.93333
	5	0																1.4	0		1.4	0.6			12.3245	16.736	11.6879			11.4	0	0.866667
	4	0																1	0		1	1.4			12.0663	12.9306	11.6577			5.4	0	0
	2.5	0																0	0		0	3			8.45797	21.8717	11.5566			3.2	0	1.66667
	10.5	0																0	0		0	0.4			14.9852	11.6329	11.5491			4.2	0	3.8
	7	0																6	0		6	2.2			12.4754	11.0564	11.4648			3.4	0.8	0.733333
	4.5	0																11	0		11	3.53333			12.3882	19.2856	11.4059			2.4	0	0.6
	1	0																6.2	0		6.2	4.6			9.25778	9.73937	11.3795			2	0	0
	0.5	0																0.2	0		0.2	5.06667			11.797	13.2852	11.3604			2	0	1.53333
	4.5	0																2.4	0		2.4	1.8			11.231	6.9765	11.3416			0.8	0	0.533333
	3	0																8.4	0		8.4	0.866667			12.2292	9.8512	11.3306			5.4	2.4	1.46667
	3	0																31.8	0		31.8	4.2			12.8299	12.5153	11.3134			0.8	0	0
	1	0																5.4	0		5.4	7.26667			8.0084	8.752	11.2749			3.2	0	3.26667
	2	0																0	0		0	0.333333			11.1222	9.75337	11.2232			0.4	0	0.133333
	5.5	0																0	0		0	0.933333			12.8685	11.0301	11.1069			1.2	4.6	0.333333
	7.5	0																0.4	0		0.4	0.4			12.9216	11.5783	11.091			1.4	6	4
	7	0																1	0		1	0.8			12.565	13.6964	11.025			4.6	0.8	3.8
	6	0																0.2	0		0.2	1.66667			10.4608	11.9404	10.9729			4.8	0	2.8
	12	0																3.2	0		3.2	2.06667			10.605	10.5822	10.9234			0.8	0	0.333333
	9.5	0																3.2	0		3.2	2.66667			11.5281	14.4583	10.8607			0.4	1.2	0.066667
	8	0																4.6	0		4.6	3.06667			9.61946	10.3169	10.8513			11	2.2	2.26667
	1	0																6.4	0		6.4	0.266667			11.1739	11.3648	10.8208			17.2	0	0.2
	0	0																1	0		1	2.06667			14.3653	10.2689	10.8024			6.2	0.2	0.6
	2	0																1.4	0		1.4	5.46667			15.5253	6.3383	10.7667			0.4	3.2	0.2
	1	0																1	0		1	3.13333			8.47174	10.9533	10.5896			0.6	4.4	0.333333
	0	0																0.4	0		0.4	0.333333			10.484	10.8055	10.5768			0.6	9.4	1.66667
	0	0																0.2	0		0.2	1.73333			12.0006	10.7616	10.4754			0	0	5.86667
	0	0																13.2	0		13.2	3.2			11.1455	9.15383	10.3755			2	0.4	0.066667
	2	0																1.6	0		1.6	0.8			16.4229	10.8326	10.3552			4.4	1	2.66667
	8.5	0																0	0		0	0.533333			8.32295	7.09595	10.294			7.8	0.8	3.2
	4	0																0	0		0	0.866667			11.1263	11.0026	10.2812			8.2	5.8	5.26667
	0.5	0																1.6	0		1.6	0.8			7.70815	7.79425	10.2669			4.6	9.2	3.6
	0	0																0	0		0	0.133333			12.4794	10.159	10.2584			8.6	4	5.33333
	0	0																4.2	0		4.2	0.666667			9.9278	9.9071	10.211			1.6	2.8	1.13333
	16	0																2.8	0		2.8	2.93333			9.24083	9.98906	10.1814			9.8	2.8	4.4
	4	0																7.8	0		7.8	4.4			10.0086	11.0588	10.1631			5.2	1.8	1.93333
	13	0																7.4	0		7.4	0			9.1669	10.5633	10.1017			6.4	0	0.733333
	0	0																5.4	0		5.4	2.86667			11.0187	9.0461	10.0963			11.8	12.2	0.733333
	1.5	4																0.4	0		0.4	0.333333			10.3148	12.327	10.0484			8	2.4	4.53333
	1	0																7.6	0		7.6	4.13333			10.5665	8.39	10.0374			4.8	2.2	5.86667
	1.5	0																0.8	0		0.8	2.46667			11.4771	10.8604	9.97474			5.6	5.8	2.46667
	17	0																3.8	0		3.8	1.06667			9.75525	10.6092	9.96851			11.8	5.2	4.73333
	3.5	0																0	0		0	1.2			11.2698	12.7464	9.85933			5.6	6.2	4.2
	1.5	0																1	0		1	0.6			8.1114	10.832	9.82252			1	12.4	2.46667
	1	0																5.4	0		5.4	2			11.5231	9.42372	9.75692			5.8	4.4	4
	1.5	0																0	0		0	0.2			10.5774	6.7953	9.75635			0.8	5	2.93333
	8.5	4																2	0		2	3.26667			11.4314	9.52002	9.75064			3.4	14.6	1.06667
	2.5	7																0.2	0		0.2	6.06667			8.83585	7.78617	9.71408			0.8	0.2	0
	5	0																2.8	0.2		2.8	0.8			10.0094	10.2498	9.70481			4.8	5	1.4
	0	0																3.8	0.2		3.8	5.2			10.671	12.2244	9.6858			1.6	5.6	1.53333
	1	0																8.2	0.2		8.2	0.733333			8.43832	7.0081	9.64297			3.2	0.2	0.733333
	1.5	0																0	0.2		0	0.2			10.1732	10.8111	9.63507			5.6	4.8	2.66667
	6.5	0																0.4	0.2		0.4	0.6			9.5702	10.624	9.61934			3.2	2.4	1.13333
	3.5	0																11.8	0.2		11.8	1.4			9.7504	12.5403	9.58219			0.2	0.2	0
	2	0																0.4	0.2		0.4	1.4			9.31195	15.3098	9.46679			6.4	0.4	0.066667
	0	0																1.2	0.2		1.2	0			7.39237	9.4834	9.42055			5.6	2.6	4.66667
	8.5	0																3.8	0.2		3.8	5.66667			9.58998	6.4266	9.38303			3.2	0.2	1.93333
	1	0																3.6	0.2		3.6	0.933333			10.314	8.8021	9.35072			9.4	0	0.866667
	0	0																0	0.2		0	0.066667			11.6908	8.0822	9.34129			8	3.2	0.866667
	0	0																3.2	0.2		3.2	11.6			12.0541	14.1268	9.33477			5	1.2	3.33333
	1.5	0																3	0.2		3	1.4			9.46864	9.00142	9.31305			4.6	0.2	2.6
	7.5	0																2.4	0.2		2.4	1.26667			8.9304	9.0896	9.28203			6.8	12.8	4.2
	5	0																0.6	0.2		0.6	1.26667			9.34414	7.97353	9.25366			1.4	0	2.33333
	3.5	0																1.4	0.2		1.4	3.46667			9.37776	9.8959	9.24436			4.8	0.6	1.2
	12	0																2.6	0.2		2.6	4.06667			13.5592	7.96123	9.22522			4.2	5.6	3.66667
	13	1																2	0.2		2	2.13333			9.61378	10.2627	9.20184			3.2	2	3.6
	2	15																0	0.2		0	2.06667			8.0318	6.7661	9.18934			5.2	3	3.33333
	4	0																1.8	0.2		1.8	0.933333			11.8971	7.6319	9.13344			11	12.6	4.73333
	6.5	0																6.4	0.2		6.4	5.26667			12.9007	10.9297	9.10924			1.8	4.2	3.2
	0	0																0	0.2		0	0			6.89877	8.56885	9.10068			2.6	6.4	0.866667
	4	22																1.6	0.2		1.6	4.13333			9.1168	7.7798	9.05321			5.4	3.4	3.2
	8	5																12.2	0.2		12.2	6.26667			9.44028	7.2316	9.03372			3	2.2	1.26667
	12	0																1.2	0.2		1.2	3.06667			8.7473	7.6494	9.00555			5.4	2.2	1.93333
	0	0																6.8	0.2		6.8	3.46667			8.6971	9.836	8.98423			4.4	0.2	0.333333
	1	2																0.2	0.2		0.2	0.533333			8.65395	10.3346	8.96468			1	2.4	3.73333
	0	0																0.4	0.2		0.4	1.4			9.07796	8.48248	8.92657			1.4	0.2	1.13333
	0	0																0.8	0.4		0.8	1.53333			9.15614	8.6858	8.86432			1.6	0	0.133333
	0	0																0.4	0.4		0.4	4.6			9.1263	10.484	8.85106			1.8	0.8	0.466667
	3.5	0																0.4	0.4		0.4	0.466667			10.5279	8.68234	8.83983			8.4	0	1.33333
	1	0																0.8	0.4		0.8	3.13333			9.5171	7.97605	8.80174			4.4	1.6	4.46667
	1	21																2.8	0.4		2.8	1.6			9.29864	10.3585	8.79408			6.8	0	4.06667
	0.5	0																5	0.4		5	0.466667			8.0856	7.64656	8.78625			10.6	1.2	4
	7.5	0																1.2	0.4		1.2	1.86667			8.0644	8.1419	8.7764			1.6	0	0
	1	5																4.2	0.4		4.2	3.53333			9.10337	7.2302	8.76405			5.2	7.6	3.8
	8.5	0																6.8	0.4		6.8	3.8			10.0911	10.698	8.7617			3.4	0	1.46667
	5.5	0																2	0.4		2	2.66667			7.90642	8.83223	8.73401			1.2	0	0.466667
	0	0																2.6	0.4		2.6	1.6			9.0941	6.8564	8.73067			6.2	0	0.733333
	0	0																2	0.4		2	1.8			7.85628	7.5412	8.71867			5.8	5.2	3.13333
	3	0																0.2	0.4		0.2	0.6			10.128	8.52732	8.69969			1.4	1	10.0667
	5.5	3																1.2	0.4		1.2	3.06667			8.13145	8.8907	8.69148			7.8	1	3.46667
	1	0																6.4	0.4		6.4	2			9.06736	10.0992	8.68168			5.4	0.6	2.73333
	8.5	0																0.6	0.6		0.6	1.53333			10.491	15.2221	8.64912			1.6	2	3.4
	29	1																0.4	0.6		0.4	1.2			7.21587	7.3716	8.649			4	0.4	1.93333
	0	0																0.6	0.6		0.6	1.26667			9.46883	7.63277	8.58701			1.6	0.6	1.93333
	3.5	0																0.6	0.6		0.6	1.66667			9.29238	22.3746	8.54948			6	6.2	4.73333
	3.5	0																1.8	0.6		1.8	1.46667			11.5057	10.39	8.5106			5.8	0	0.733333
	7	0																2.6	0.6		2.6	1.4			8.69026	9.058	8.50289			6.6	0.2	0.2
	1.5	0																3.6	0.6		3.6	4.26667			10.0767	9.5632	8.50114			1.4	0.4	10.6
	8	0																4.6	0.6		4.6	1.73333			8.85512	7.07053	8.46627			2.4	0.2	0
	0.5	9																0.6	0.6		0.6	0.666667			7.10425	7.60277	8.45312			4.6	0.8	2.06667
	0	3																1.2	0.6		1.2	1.4			8.8534	8.79	8.39435			2	0	0.133333
	4.5	0																1.6	0.6		1.6	4.6			9.3764	8.7887	8.34415			1.8	0.2	1.53333
	2.5	1																2.6	0.6		2.6	1.2			9.0842	8.16772	8.31972			1.8	0	0.133333
	7.5	0																2	0.6		2	2			10.472	9.1728	8.3108			2	0	1.4
	4.5	0																3	0.6		3	0.066667			8.47675	9.32694	8.25743			5.8	1.4	1.46667
	3.5	0																0.2	0.8		0.2	0.466667			7.61133	8.5288	8.21032			2.4	5.2	3.2
	2.5	0																6.2	0.8		6.2	0.6			8.60227	7.89157	8.18762			2.2	0	0.866667
	0	0																6	0.8		6	1.2			10.1946	8.87244	8.18575			3.2	2.2	6.4
	2	0																2	0.8		2	2.46667			8.44127	7.13535	8.1823			3	8.8	2.93333
	0	0																1.6	0.8		1.6	21.4667			8.90465	7.57062	8.14229			0.2	4.2	0.066667
	1.5	0																1.8	0.8		1.8	11.8667			7.8764	7.81086	8.09989			0.4	0.2	1.66667
	0	0																2.2	0.8		2.2	2.46667			8.9155	7.85662	8.05573			6.4	0.8	1.66667
	1.5	0																5	0.8		5	4.6			7.76776	8.32536	8.05197			3.6	0	1.33333
	0	23																5.8	0.8		5.8	4.2			8.31324	8.1494	8.01554			4.2	0	0.2
	8	1																4	0.8		4	7.13333			8.1048	8.73695	8.00578			2.4	0	2.73333
	6.5	1																2.6	0.8		2.6	0.466667			9.5639	7.5417	7.99956			1.8	1.6	2.73333
	5.5	0																5.4	1		5.4	2.86667			8.63542	9.34625	7.97277			4.8	0	0.133333
	0	0																0.2	1		0.2	0.866667			11.0968	8.5117	7.97015			1.4	1	0.666667
	0	0																6.6	1		6.6	3.66667			9.07754	9.94196	7.96186			10.2	2	2.53333
	7.5	0																0.4	1		0.4	0.266667			8.16547	7.8613	7.93929			6	0.6	1.2
	8.5	1																4.4	1		4.4	2.06667			8.0136	9.1865	7.93352			5.6	0.6	1.33333
	2	0																1.6	1		1.6	0.4			9.93378	8.90775	7.93248			5.8	0.6	3.13333
	3.5	0																0	1		0	0.066667			8.36134	7.67555	7.92739			1.6	1	0.4
	5.5	0																0.4	1		0.4	0.266667			8.2841	7.87064	7.92705			1.2	0	0.066667
	4.5	0																4	1		4	3.2			7.4654	7.5524	7.90513			5.2	2.6	4.86667
	19	0																9.6	1.2		9.6	2.66667			7.71536	8.56805	7.90392			5.6	0	0.4
	5	0																1	1.2		1	0.866667			6.7344	7.8741	7.87345			4.2	4.2	1.93333
	11.5	0																1.8	1.2		1.8	1.93333			7.3106	8.35465	7.85488			4.4	5	1.4
	3.5	0																3.2	1.2		3.2	5.53333			8.48306	9.1595	7.84718			10.2	1.2	3.2
	5	11																10.6	1.2		10.6	7.66667			9.06205	8.64595	7.74695			4.8	0.8	2.66667
	2.5	0																2.8	1.2		2.8	0.866667			8.2518	9.5352	7.71741			6	0.2	3.73333
	0.5	1																0.8	1.2		0.8	0			7.12657	6.7767	7.64324			1.2	0.2	0
	0	0																0.6	1.2		0.6	2.13333			7.64174	7.96563	7.63135			4.8	3.8	0.266667
	13	0																4	1.2		4	2.93333			9.3972	8.45045	7.58993			8.4	0.4	1.13333
	3	6																1	1.2		1	1			7.6294	7.64027	7.57001			7.4	4.8	3.8
	0	0																0	1.2		0	0.866667			7.58647	7.345	7.50855			2.8	1.6	1.2
	0.5	0																1	1.4		1	1.46667			7.66485	6.5671	7.49309			4.2	4.4	1.66667
	6.5	2																5.8	1.4		5.8	1.6			7.73462	8.2709	7.46646			4.2	3.2	1.06667
	1	18																1.4	1.4		1.4	0.2			7.43487	7.2031	7.41216			5.2	0.8	0.733333
	6.5	0																4.6	1.4		4.6	5.4			6.5999	6.5748	7.41103			8.8	0	1.33333
	0	0																4.2	1.4		4.2	1.33333			7.84603	7.1529	7.3135			5.8	3.2	4.06667
	1.5	0																10	1.4		10	7			7.69353	7.80175	7.29348			2.4	5.8	1.86667
	2.5	6																10.4	1.4		10.4	2.86667			8.1087	7.28005	7.29062			0	1.4	3.26667
	5.5	0																1.2	1.4		1.2	1			7.16495	7.26302	7.28253			2	0	0.2
	0	27																7.4	1.4		7.4	5.93333			7.85405	7.65177	7.27838			5.4	3.4	7
	1.5	0																4	1.4		4	1			7.3089	7.4618	7.17852			3.4	1.6	5.06667
	1.5	9																6	1.6		6	2			7.17265	7.06725	7.12838			1.4	0	0.133333
	0	0																2.4	1.6		2.4	3.06667			7.25633	7.3747	7.1184			3.4	10.6	1.53333
	0	2																0	1.6		0	0.6			6.2793	6.70995	7.10385			0	0	10
	4	0																0.2	1.6		0.2	2			7.50457	8.699	7.01913			5.8	1.4	2.8
	4	9																6.6	1.6		6.6	4.4			6.7065	8.25952	6.94524			0.6	2	5.86667
	0	0																1.6	1.6		1.6	1.46667			10.2969	10.8362	6.7165			5.8	0	0.6
	0.5	0																4.4	1.8		4.4	1.2								0.2	0	0
	5.5	0																2.8	1.8		2.8	1.46667								4.4	2.2	2.06667
	1	0																4.6	1.8		4.6	2.2								4.6	1.4	7.4
	8	0																9.2	1.8		9.2	5.53333								8.2	5	4.86667
	8.5	0																1.2	1.8		1.2	1.4								4.2	5.8	4.93333
	0.5	0																15	1.8		15	6.13333								0.4	0	4.53333
	11.5	0																2	2		2	2.33333								4.4	6.6	5.4
	3	0																5.2	2		5.2	6.33333								7	1.4	2.06667
	9	0																5.4	2		5.4	3.33333								4.2	1.8	0.133333
	21.5	0																2.4	2		2.4	6.06667								3.2	0.6	1.26667
	8	0																2.6	2.2		2.6	1.66667								5.2	1	0
	0	0																24.4	2.2		24.4	8.33333								4.8	3.6	7.46667
	5.5	0																12.6	2.2		12.6	16.6								21	0.4	0.933333
	26.5	0																6.6	2.4		6.6	0.466667								1.2	0	0
	12	0																1.8	2.4		1.8	2.53333								6.6	0	0.8
	0.5	0																8	2.4		8	1.66667								1.6	1.4	3.6
	1.5	0																0	2.4		0	2.06667								5.2	9	4.26667
	3.5	0																3.4	2.4		3.4	1.86667								3.6	0	0.866667
	16	0																0	2.6		0	2.4								4.2	1.2	2.8
	14.5	0																3	2.6		3	3.13333								0	0	0
	6.5	0																2.6	2.6		2.6	0.866667								5.6	0	2.33333
	3.5	0																3.4	2.8		3.4	3.66667								4.2	0	0.866667
	1.5	0																5.6	2.8		5.6	5.2								7.4	0	0.333333
	24.5	0																4.4	3		4.4	6.2								3.4	0.4	0.333333
	6	1																3.4	3		3.4	3.8								8.4	0	3.4
	12	0																0.8	3		0.8	1.6								3.4	0	0.8
	0.5	6																1	3.2		1	1.8								7.4	0	0.533333
	13.5	0																2.6	3.2		2.6	2.8								5.6	0	0.933333
	0	0																1	3.2		1	0.333333								0.8	0.6	1.06667
	0.5	2																2.8	3.4		2.8	1.53333								7.2	0.4	1.86667
	13.5	0																0.8	3.4		0.8	1.93333								1	1.2	2.06667
	0	0																2.6	3.4		2.6	0.8								6.4	0	0.266667
	12	0																5.2	3.4		5.2	4.4								8.6	0	0.6
	6.5	5																10.2	3.6		10.2	4.2								3.6	0.4	2.33333
	11	1																2	3.6		2	0.8								4	3	1.33333
	1.5	1																5	3.6		5	1.66667								6.6	0.6	4.26667
	1	0																7	3.6		7	14.2								3.6	0.2	2.46667
	2	0																13.8	3.8		13.8	7.8								4.8	0	0.8
	15.5	0																7.4	3.8		7.4	5.6								5.6	2	2.93333
	0	0																4.6	3.8		4.6	3.06667								2.4	0	0.333333
	14	0																4	4		4	7.33333								5.8	5.2	5
	0	0																5.4	4		5.4	1.2								4	10	6
	0	0																3.4	4.2		3.4	2.6								10.4	1.6	1.6
	4.5	0																3.2	4.2		3.2	2.73333								3	4	3.06667
	0.5	0																8	4.2		8	7.13333								13.6	4.8	4.66667
	2	0																4.2	4.2		4.2	2								0.4	0	0
	0	0																5.8	4.2		5.8	5.73333								0.2	0	1.86667
	5	0																6	4.2		6	11.4667								0.2	0	8.4
	0	0																8	4.2		8	7.33333								3	2.6	1.66667
	2	0																3.8	4.4		3.8	5.26667								2.4	0	1
	4	0																5.2	4.4		5.2	3.93333								3.2	0.2	0.2
	5	0																5.2	4.6		5.2	3.26667								4.8	2.6	1.6
																		5.6	4.6		5.6	3.93333								6.2	0	0.933333
																		6	4.8		6	3.8								0.4	0.2	2.2
																		7.4	4.8		7.4	4.06667								3.6	1.8	2
																		3.2	4.8		3.2	4.6								6.6	0.4	0
																		7.2	4.8		7.2	4.06667								4.4	4.4	0.533333
																		0.6	5		0.6	1								11.4	0.4	0
																		7.2	5.2		7.2	4.73333								1.4	4.6	0
																		3.4	5.4		3.4	0.4								7	5.2	0.933333
																		2.6	5.4		2.6	6.33333								8	2.6	3.86667
																		27.2	5.6		27.2	9.26667								3.4	0.6	0.866667
																		1.8	5.8		1.8	0.933333								7.2	0.4	0
																		7.2	5.8		7.2	7								4	0	0
																		0.4	6		0.4	0.4								2.6	6.4	1.53333
																		6.4	6.2		6.4	3.26667								4.8	0.4	1.93333
																		0	6.2		0	0								0	0.2	4.2
																		5.4	6.4		5.4	3.53333								0.8	0.2	0
																		0	6.4		0	1.53333								1.8	0.4	0.2
																		5.4	6.6		5.4	3.06667								1.2	2.4	0.666667
																		5.6	6.6		5.6	4.93333								0	1.4	0.133333
																		5.2	6.8		5.2	2.13333								4	0.4	0.733333
																		6.8	6.8		6.8	5								0.6	0	7.6
																		3.6	7		3.6	2.53333								0	0	0.466667
																		2.4	7.2		2.4	2.53333								0.2	7.4	0.6
																		1.8	7.2		1.8	4.8								2.2	1.2	0
																		11.4	7.4		11.4	6.93333								5.4	3.4	0.133333
																		4.4	7.6		4.4	4.73333								3.4	1.6	0.066667
																		2.2	7.8		2.2	1
																		10.2	7.8		10.2	5.2
																		0.4	8		0.4	2.93333
																		5	8.2		5	6.66667
																		13.4	8.6		13.4	6.06667
																		7.8	8.8		7.8	7.6
																		5	8.8		5	5.66667
																		3.8	9		3.8	2.73333
																		6.4	9.2		6.4	0.333333
																		1.6	9.6		1.6	2.13333
																		10.4	10		10.4	2.13333
																		7.8	10.4		7.8	2.6
																		2	10.8		2	0.266667
																		18.2	11.4		18.2	4.33333
																		16	11.8		16	6.46667
																		10.2	11.8		10.2	11.1333
																		10.6	12.2		10.6	7.13333
																		5.2	12.4		5.2	3
																		7.4	13		7.4	5.53333
																		3	13.6		3	2.53333
																		11	13.8		11	2.66667
																		5	14.2		5	10.9333
																		13.8	15.6		13.8	4.6
																		11.4	16.6		11.4	9.2
																		6	16.8		6	2.13333
																		19.2	19		19.2	9.66667
																		6	24		6	2.33333
																		19	29.4		19	7.6
																		8.2	41.6		8.2	3.66667

[truncated: 4 more sheets: Supplementary Fig. 4, Supplementary Fig. 5, Supplementary Fig. 6, Supplementary Fig. 7]
